# Supplementary material for: (E)-1-(3,3′-Dimeth­oxy-4′-{[(E)-4-nitro­benzyl­idene]amino}-[1,1′-biphen­yl]-4-yl)-N-(4-nitro­phen­yl)methanimine
Source: IUCrdata. 2026 Mar 5;11(Pt 3):x260220. doi: 10.1107/S2414314626002208 (PMC13055940; doi:10.1107/S2414314626002208)
Supplement: Supplementary file 1 [file x-11-x260220-sup1.cif]

##############################################################################
#                                                                            #
# This CIF contains the data for a data article accepted for                 #
# publication in IUCrData. It conforms to the requirements of                #
# Notes for Authors for IUCrData, and has been                               #
# peer reviewed under the auspices of IUCrData.                              #
#                                                                            #
# Full details of the Crystallographic Information File format               #
# are given in the paper "The Crystallographic Information File (CIF):       #
# a New Standard Archive File for Crystallography" by S. R. Hall, F. H.      #
# Allen and I. D. Brown [Acta Cryst. (1991), A47, 655-685].                  #
#                                                                            #
# The current version of the core CIF dictionary is obtainable from          #
# ftp://ftp.iucr.org/pub/cif_core.dic.                                       #
#                                                                            #
# Software is freely available for graphical display of the structure(s)     #
# in this CIF. For information consult the CIF software page                 #
# http://www.iucr.org/resources/cif/software.                                #
#                                                                            #
# This file may be used for bona fide research purposes within the           #
# scientific community so long as proper attribution is given to the data    # 
# article from which it was obtained.                                        #
#                                                                            #
##############################################################################
data_global
_audit_creation_method     'PLATON TABLE ACC option'
_journal_date_recd_electronic     2026-01-19
_journal_date_accepted     2026-02-27
_journal_name_full     'IUCrData'
_journal_year     2026
_journal_volume     11
_journal_issue      1
_journal_page_first     0
_journal_page_last     0
_journal_paper_category     HO
_journal_paper_doi     10.1107/S2414314626002208
_journal_coeditor_code     ZL4090
_publ_contact_author_name
;
Boutebdja Mehdi
;
_publ_contact_author_address
;
;
_publ_contact_author_email     mehdi.boutebdja@enp-constantine.dz
_publ_contact_author_fax     ?
_publ_contact_author_phone     ?
_publ_section_title
;\
(<i>E</i>)-1-(3,3'-Dimethoxy-4'-{[(<i>E</i>)-4-nitrobenzylidene]amino}-[1,1'-\
biphenyl]-4-yl)-<i>N</i>-(4-nitrophenyl)methanimine
;
_publ_section_title_footnote     .
loop_
    _publ_author_name
    _publ_author_footnote
    _publ_author_address
    'Boukhemis, Ouafa' .
;
National Biotechnology Research Center (CRBT),
Industrial Biotechnology Division, Ali Mendjli New City,
UV 03 BP E73, Constantine 25000,
Algeria
;
    'Boulkedid, Ahlem Linda' .
;
Unit\'e de Recherche de Chimie de l'Environnement et Mol\'eculaire Structurale
Universit\'e de Constantine-1 25000, Constantine
Algeria
;
    'Boutebdja, Mehdi' .
;
Laboratoire de Technologie des Mat\'eriaux Avanc\'es,
\'Ecole Nationale Polytechnique de Constantine, Algeria
;
    'Marir, Amel' .
;
Universut\'e constantine 1
;
    'Benlatreche, Mohamed Salah' .
;
The Environmental Engineering and Technologies Laboratory,
Abdelhafid Boussouf Mila University, Algeria
;
    'Jeanneau, Erwann' .
;
Centre de Diffractom\'etrie Henri Longchambon,
Universit\'e Claude Bernard Lyon1,
5 rue de la Doua, 69100 Villeurbanne, France
;
_publ_section_synopsis
;
The title compound crystallizes in the monoclinic space group
<i>I</i>2/<i>a</i> with one half-molecule in the asymmetric unit. The
structure exhibits non-planar Schiff base moieties, extended \p-conjugation,
and a supramolecular framework consolidated by C---H...O, \p--\p stacking, and
C---H...\p interactions forming layers parallel to the (101) plane.
;
data_I
_chemical_name_systematic
;\
(<i>E</i>)-1-(3,3'-Dimethoxy-4'-{[(<i>E</i>)-4-nitrobenzylidene]amino}-\
[1,1'-biphenyl]-4-yl)-<i>N</i>-(4-nitrophenyl)methanimine
;
_chemical_name_common     ?
_chemical_formula_moiety     'C28 H22 N4 O6'
_chemical_formula_sum     'C28 H22 N4 O6'
_chemical_formula_structural     ?
_chemical_formula_iupac     'C28 H22 N4 O6'
_chemical_formula_weight     510.49
_chemical_melting_point     ?
_chemical_compound_source     'see text'
_symmetry_cell_setting     monoclinic
_symmetry_space_group_name_H-M     'I 2/a'
_symmetry_space_group_name_Hall     '-I 2ya'
loop_
    _space_group_symop_id
    _space_group_symop_operation_xyz
    1 x,y,z
    2 1/2-x,y,-z
    3 -x,-y,-z
    4 1/2+x,-y,z
    5 1/2+x,1/2+y,1/2+z
    6 -x,1/2+y,1/2-z
    7 1/2-x,1/2-y,1/2-z
    8 x,1/2-y,1/2+z
_cell_length_a     14.2099(14)
_cell_length_b     8.0341(8)
_cell_length_c     20.899(2)
_cell_angle_alpha     90
_cell_angle_beta     92.171(9)
_cell_angle_gamma     90
_cell_volume     2384.2(4)
_cell_formula_units_Z     4
_cell_measurement_reflns_used     5072
_cell_measurement_theta_min     4.0700
_cell_measurement_theta_max     66.8830
_cell_measurement_temperature     150
_cell_special_details
;
;
_exptl_crystal_description     plate
_exptl_crystal_colour     brown
_exptl_crystal_size_max     0.284
_exptl_crystal_size_mid     0.149
_exptl_crystal_size_min     0.073
_exptl_crystal_size_rad     ?
_exptl_crystal_density_diffrn     1.422
_exptl_crystal_density_meas     ?
_exptl_crystal_density_method     'Not Measured'
_exptl_crystal_F_000     1064
_exptl_absorpt_coefficient_mu     0.847
_exptl_absorpt_correction_type     multi-scan
_exptl_absorpt_process_details
;
(CrysAlisPro; Rigaku OD, 2022)
;
_exptl_absorpt_correction_T_min     0.72894
_exptl_absorpt_correction_T_max     1.00000
_exptl_special_details
;
;
_diffrn_ambient_temperature     150
_diffrn_radiation_type     'CuK\a'
_diffrn_radiation_wavelength     1.54184
_diffrn_radiation_source     ?
_diffrn_radiation_monochromator     mirror
_diffrn_measurement_device_type     'Xcalibur, Atlas, Gemini ultra'
_diffrn_measurement_method     '\w scans'
_diffrn_detector_area_resol_mean     10.4685
_diffrn_reflns_number     9789
_diffrn_reflns_av_R_equivalents     0.0383
_diffrn_reflns_av_unetI/netI     0.0245
_diffrn_reflns_theta_min     4.23
_diffrn_reflns_theta_max     66.96
_diffrn_reflns_theta_full     66.96
_diffrn_measured_fraction_theta_max     0.996
_diffrn_measured_fraction_theta_full     0.996
_diffrn_reflns_limit_h_min     -16
_diffrn_reflns_limit_h_max     16
_diffrn_reflns_limit_k_min     -9
_diffrn_reflns_limit_k_max     9
_diffrn_reflns_limit_l_min     -24
_diffrn_reflns_limit_l_max     20
_diffrn_reflns_reduction_process
;
;
_diffrn_radiation_probe     x-ray
_reflns_number_total     2120
_reflns_number_gt     1821
_reflns_threshold_expression     I>2\s(I)
_refine_ls_structure_factor_coef     Fsqd
_refine_ls_matrix_type     full
_refine_ls_R_factor_all     0.0479
_refine_ls_R_factor_gt     0.0416
_refine_ls_wR_factor_gt     0.1137
_refine_ls_wR_factor_ref     0.1207
_refine_ls_goodness_of_fit_ref     1.058
_refine_ls_restrained_S_all     1.058
_refine_ls_number_reflns     2120
_refine_ls_number_parameters     173
_refine_ls_number_restraints     0
_refine_ls_number_constraints     ?
_refine_ls_hydrogen_treatment     constr
_refine_ls_weighting_scheme     calc
_refine_ls_weighting_details
              'W=1/[\S^2^(FO^2^)+(0.0680P)^2^+1.2673P] WHERE P=(FO^2^+2FC^2^)/3'
_atom_sites_solution_hydrogens     geom
_atom_sites_solution_primary     dual
_atom_sites_solution_secondary     ?
_refine_ls_shift/su_max     0.001
_refine_ls_shift/su_mean     0.000
_refine_diff_density_max     0.188
_refine_diff_density_min     -0.228
_refine_ls_extinction_method     'none'
_refine_ls_abs_structure_details
;
All H atoms were placed in geometrically idealized positions and
constrained to ride on their parent atoms, with C---H distances of 0.95--0.98
\%A with <i>U</i>~iso~(H) values of 1.2 or 1.5 <i>U</i>~eq~ of the parent
atoms.
;
_refine_ls_abs_structure_Flack     .
loop_
    _atom_type_symbol
    _atom_type_description
    _atom_type_scat_dispersion_real
    _atom_type_scat_dispersion_imag
    _atom_type_scat_source
    C C 0.0181 0.0091 ' International Tables Vol C Tables 4.2.6.8 and 6.1.1.4'
    H H 0.0000 0.0000 ' International Tables Vol C Tables 4.2.6.8 and 6.1.1.4'
    N N 0.0311 0.0180 ' International Tables Vol C Tables 4.2.6.8 and 6.1.1.4'
    O O 0.0492 0.0322 ' International Tables Vol C Tables 4.2.6.8 and 6.1.1.4'
_computing_data_collection
;
CrysAlisPro 1.171.42.54a (Rigaku OD, 2022)
;
_computing_cell_refinement
;
CrysAlisPro 1.171.42.54a (Rigaku OD, 2022)
;
_computing_data_reduction
;
CrysAlisPro 1.171.42.54a (Rigaku OD, 2022)
;
_computing_structure_solution
;
<i>olex2.solve</i> 1.5 (Dolomanov <i>et al.</i>,  2009)
;
_computing_structure_refinement
;
<i>SHELXL2019/3</i> (Sheldrick, 2015)
;
_computing_molecular_graphics     ?
_computing_publication_material
;
<i>OLEX2</i> (Dolomanov <i>et al.</i>,  2009)
;
loop_
    _atom_site_type_symbol
    _atom_site_label
    _atom_site_fract_x
    _atom_site_fract_y
    _atom_site_fract_z
    _atom_site_U_iso_or_equiv
    _atom_site_thermal_displace_type
    _atom_site_calc_flag
    _atom_site_refinement_flags
    _atom_site_occupancy
    _atom_site_disorder_assembly
    _atom_site_disorder_group
    O O1 0.08857(11) 0.4892(2) 0.84954(7) 0.0664(6) Uani d . 1.000 . .
    O O2 0.18453(10) 0.64173(19) 0.90565(6) 0.0538(5) Uani d . 1.000 . .
    O O3 0.53245(7) 0.32934(13) 0.58125(5) 0.0311(3) Uani d . 1.000 . .
    N N1 0.16324(11) 0.56187(19) 0.85733(7) 0.0409(5) Uani d . 1.000 . .
    N N2 0.50068(9) 0.61140(16) 0.66003(6) 0.0305(4) Uani d . 1.000 . .
    C C1 0.23150(11) 0.55294(19) 0.80633(7) 0.0313(5) Uani d . 1.000 . .
    C C2 0.31525(12) 0.6393(2) 0.81402(7) 0.0330(5) Uani d . 1.000 . .
    C C3 0.37976(11) 0.6307(2) 0.76630(7) 0.0318(5) Uani d . 1.000 . .
    C C4 0.35916(11) 0.53793(19) 0.71097(7) 0.0297(5) Uani d . 1.000 . .
    C C5 0.27422(11) 0.4534(2) 0.70499(8) 0.0339(5) Uani d . 1.000 . .
    C C6 0.20921(11) 0.4594(2) 0.75260(8) 0.0345(5) Uani d . 1.000 . .
    C C7 0.42422(11) 0.5304(2) 0.65778(8) 0.0327(5) Uani d . 1.000 . .
    C C8 0.56487(10) 0.60829(19) 0.61024(7) 0.0280(4) Uani d . 1.000 . .
    C C9 0.61697(11) 0.75257(19) 0.60148(7) 0.0298(5) Uani d . 1.000 . .
    C C10 0.68751(11) 0.76153(19) 0.55758(7) 0.0298(5) Uani d . 1.000 . .
    C C11 0.71028(10) 0.62133(19) 0.52197(7) 0.0271(4) Uani d . 1.000 . .
    C C12 0.65722(11) 0.47610(18) 0.52939(7) 0.0272(4) Uani d . 1.000 . .
    C C13 0.58502(10) 0.46875(18) 0.57190(7) 0.0261(4) Uani d . 1.000 . .
    C C14 0.54558(11) 0.19137(19) 0.53924(7) 0.0331(5) Uani d . 1.000 . .
    H H2 0.32825 0.70356 0.85148 0.0400 Uiso c RU 1.000 . .
    H H3 0.43814 0.68782 0.77112 0.0380 Uiso c RU 1.000 . .
    H H5 0.26035 0.39003 0.66742 0.0410 Uiso c RU 1.000 . .
    H H6 0.15118 0.40094 0.74839 0.0410 Uiso c RU 1.000 . .
    H H7 0.40857 0.46390 0.62132 0.0390 Uiso c RU 1.000 . .
    H H9 0.60377 0.84807 0.62640 0.0360 Uiso c RU 1.000 . .
    H H10 0.72033 0.86310 0.55175 0.0360 Uiso c RU 1.000 . .
    H H12 0.67113 0.38055 0.50469 0.0330 Uiso c RU 1.000 . .
    H H14A 0.53360 0.22693 0.49482 0.0500 Uiso c RU 1.000 . .
    H H14B 0.50174 0.10202 0.54958 0.0500 Uiso c RU 1.000 . .
    H H14C 0.61042 0.15064 0.54454 0.0500 Uiso c RU 1.000 . .
loop_
    _atom_site_aniso_label
    _atom_site_aniso_U_11
    _atom_site_aniso_U_22
    _atom_site_aniso_U_33
    _atom_site_aniso_U_12
    _atom_site_aniso_U_13
    _atom_site_aniso_U_23
    O1 0.0501(9) 0.0891(12) 0.0617(9) -0.0142(8) 0.0233(7) -0.0021(8)
    O2 0.0611(9) 0.0675(9) 0.0334(7) 0.0152(7) 0.0106(6) -0.0032(6)
    O3 0.0330(6) 0.0246(5) 0.0364(6) -0.0020(4) 0.0089(4) -0.0027(4)
    N1 0.0429(9) 0.0456(8) 0.0348(8) 0.0107(7) 0.0093(6) 0.0070(7)
    N2 0.0283(7) 0.0316(7) 0.0317(7) 0.0034(5) 0.0039(5) 0.0007(5)
    C1 0.0335(8) 0.0320(8) 0.0287(8) 0.0090(6) 0.0054(6) 0.0059(6)
    C2 0.0383(9) 0.0329(8) 0.0274(7) 0.0048(6) -0.0034(6) -0.0012(6)
    C3 0.0297(8) 0.0330(8) 0.0323(8) 0.0014(6) -0.0024(6) 0.0011(6)
    C4 0.0286(8) 0.0294(8) 0.0312(8) 0.0041(6) 0.0012(6) -0.0006(6)
    C5 0.0317(8) 0.0341(9) 0.0360(8) 0.0011(6) 0.0022(6) -0.0083(7)
    C6 0.0301(8) 0.0320(8) 0.0414(9) 0.0006(6) 0.0020(7) 0.0003(7)
    C7 0.0305(8) 0.0359(8) 0.0315(8) 0.0043(7) -0.0004(6) -0.0052(7)
    C8 0.0261(7) 0.0313(8) 0.0265(7) 0.0047(6) 0.0001(6) -0.0004(6)
    C9 0.0311(8) 0.0263(8) 0.0319(8) 0.0025(6) 0.0004(6) -0.0039(6)
    C10 0.0300(8) 0.0252(8) 0.0342(8) -0.0006(6) -0.0005(6) -0.0012(6)
    C11 0.0267(7) 0.0284(8) 0.0261(7) 0.0011(6) -0.0012(6) 0.0012(6)
    C12 0.0292(7) 0.0254(7) 0.0271(7) 0.0022(6) 0.0008(6) -0.0010(6)
    C13 0.0248(7) 0.0254(7) 0.0278(7) 0.0011(6) -0.0009(6) 0.0021(6)
    C14 0.0383(9) 0.0282(8) 0.0330(8) -0.0032(6) 0.0037(6) -0.0025(6)
_geom_special_details
;
 Bond distances, angles etc. have been calculated using the
 rounded fractional coordinates. All su's are estimated
 from the variances of the (full) variance-covariance matrix.
 The cell esds are taken into account in the estimation of
 distances, angles and torsion angles
;
loop_
    _geom_bond_atom_site_label_1
    _geom_bond_atom_site_label_2
    _geom_bond_site_symmetry_1
    _geom_bond_site_symmetry_2
    _geom_bond_distance
    _geom_bond_publ_flag
    O1 N1 . . 1.217(2) yes
    O2 N1 . . 1.225(2) yes
    O3 C13 . . 1.3645(18) yes
    O3 C14 . . 1.4306(18) yes
    N1 C1 . . 1.470(2) yes
    N2 C7 . . 1.266(2) yes
    N2 C8 . . 1.4097(19) yes
    C1 C2 . . 1.382(2) no
    C1 C6 . . 1.378(2) no
    C2 C3 . . 1.382(2) no
    C3 C4 . . 1.397(2) no
    C4 C5 . . 1.386(2) no
    C4 C7 . . 1.474(2) no
    C5 C6 . . 1.384(2) no
    C8 C9 . . 1.391(2) no
    C8 C13 . . 1.414(2) no
    C9 C10 . . 1.386(2) no
    C10 C11 . . 1.395(2) no
    C11 C12 . . 1.401(2) no
    C11 C11 . 2_656 1.482(2) no
    C12 C13 . . 1.384(2) no
    C2 H2 . . 0.9500 no
    C3 H3 . . 0.9500 no
    C5 H5 . . 0.9500 no
    C6 H6 . . 0.9500 no
    C7 H7 . . 0.9500 no
    C9 H9 . . 0.9500 no
    C10 H10 . . 0.9500 no
    C12 H12 . . 0.9500 no
    C14 H14A . . 0.9800 no
    C14 H14B . . 0.9800 no
    C14 H14C . . 0.9800 no
loop_
    _geom_angle_atom_site_label_1
    _geom_angle_atom_site_label_2
    _geom_angle_atom_site_label_3
    _geom_angle_site_symmetry_1
    _geom_angle_site_symmetry_2
    _geom_angle_site_symmetry_3
    _geom_angle
    _geom_angle_publ_flag
    C13 O3 C14 . . . 117.60(11) yes
    O1 N1 O2 . . . 123.28(16) yes
    O1 N1 C1 . . . 118.41(14) yes
    O2 N1 C1 . . . 118.32(15) yes
    C7 N2 C8 . . . 122.82(14) yes
    N1 C1 C2 . . . 118.71(13) yes
    N1 C1 C6 . . . 118.68(14) yes
    C2 C1 C6 . . . 122.62(14) no
    C1 C2 C3 . . . 118.88(14) no
    C2 C3 C4 . . . 120.01(15) no
    C3 C4 C5 . . . 119.36(14) no
    C3 C4 C7 . . . 121.89(14) no
    C5 C4 C7 . . . 118.73(14) no
    C4 C5 C6 . . . 121.38(15) no
    C1 C6 C5 . . . 117.76(15) no
    N2 C7 C4 . . . 120.86(15) yes
    N2 C8 C9 . . . 116.41(13) yes
    N2 C8 C13 . . . 125.67(13) yes
    C9 C8 C13 . . . 117.77(13) no
    C8 C9 C10 . . . 122.15(14) no
    C9 C10 C11 . . . 119.96(14) no
    C10 C11 C12 . . . 118.48(13) no
    C10 C11 C11 . . 2_656 121.88(14) no
    C11 C11 C12 2_656 . . 119.63(13) no
    C11 C12 C13 . . . 121.46(13) no
    O3 C13 C8 . . . 116.49(13) yes
    O3 C13 C12 . . . 123.39(13) yes
    C8 C13 C12 . . . 120.08(13) no
    C1 C2 H2 . . . 121.00 no
    C3 C2 H2 . . . 121.00 no
    C2 C3 H3 . . . 120.00 no
    C4 C3 H3 . . . 120.00 no
    C4 C5 H5 . . . 119.00 no
    C6 C5 H5 . . . 119.00 no
    C1 C6 H6 . . . 121.00 no
    C5 C6 H6 . . . 121.00 no
    N2 C7 H7 . . . 120.00 no
    C4 C7 H7 . . . 120.00 no
    C8 C9 H9 . . . 119.00 no
    C10 C9 H9 . . . 119.00 no
    C9 C10 H10 . . . 120.00 no
    C11 C10 H10 . . . 120.00 no
    C11 C12 H12 . . . 119.00 no
    C13 C12 H12 . . . 119.00 no
    O3 C14 H14A . . . 109.00 no
    O3 C14 H14B . . . 109.00 no
    O3 C14 H14C . . . 109.00 no
    H14A C14 H14B . . . 109.00 no
    H14A C14 H14C . . . 109.00 no
    H14B C14 H14C . . . 109.00 no
loop_
    _geom_torsion_atom_site_label_1
    _geom_torsion_atom_site_label_2
    _geom_torsion_atom_site_label_3
    _geom_torsion_atom_site_label_4
    _geom_torsion_site_symmetry_1
    _geom_torsion_site_symmetry_2
    _geom_torsion_site_symmetry_3
    _geom_torsion_site_symmetry_4
    _geom_torsion
    _geom_torsion_publ_flag
    C14 O3 C13 C8 . . . . 174.58(12) no
    C14 O3 C13 C12 . . . . -7.9(2) no
    O1 N1 C1 C2 . . . . 178.07(16) no
    O1 N1 C1 C6 . . . . -1.6(2) no
    O2 N1 C1 C2 . . . . -2.2(2) no
    O2 N1 C1 C6 . . . . 178.16(15) no
    C8 N2 C7 C4 . . . . -179.82(14) no
    C7 N2 C8 C9 . . . . 148.63(15) no
    C7 N2 C8 C13 . . . . -36.0(2) no
    N1 C1 C2 C3 . . . . 179.75(14) no
    C6 C1 C2 C3 . . . . -0.6(2) no
    N1 C1 C6 C5 . . . . 179.64(14) no
    C2 C1 C6 C5 . . . . 0.0(2) no
    C1 C2 C3 C4 . . . . 1.0(2) no
    C2 C3 C4 C5 . . . . -0.8(2) no
    C2 C3 C4 C7 . . . . 177.62(15) no
    C3 C4 C5 C6 . . . . 0.2(2) no
    C7 C4 C5 C6 . . . . -178.29(15) no
    C3 C4 C7 N2 . . . . -1.5(2) no
    C5 C4 C7 N2 . . . . 176.96(15) no
    C4 C5 C6 C1 . . . . 0.2(2) no
    N2 C8 C9 C10 . . . . 174.91(14) no
    C13 C8 C9 C10 . . . . -0.9(2) no
    N2 C8 C13 O3 . . . . 5.0(2) no
    N2 C8 C13 C12 . . . . -172.64(14) no
    C9 C8 C13 O3 . . . . -179.61(13) no
    C9 C8 C13 C12 . . . . 2.7(2) no
    C8 C9 C10 C11 . . . . -2.1(2) no
    C9 C10 C11 C12 . . . . 3.2(2) no
    C9 C10 C11 C11 . . . 2_656 -175.41(14) no
    C10 C11 C12 C13 . . . . -1.4(2) no
    C11 C11 C12 C13 2_656 . . . 177.27(14) no
    C10 C11 C11 C10 . . 2_656 2_656 -36.0(2) no
    C10 C11 C11 C12 . . 2_656 2_656 145.35(15) no
    C12 C11 C11 C10 . . 2_656 2_656 145.35(15) no
    C12 C11 C11 C12 . . 2_656 2_656 -33.3(2) no
    C11 C12 C13 O3 . . . . -179.10(13) no
    C11 C12 C13 C8 . . . . -1.6(2) no
loop_
    _geom_hbond_atom_site_label_D
    _geom_hbond_atom_site_label_H
    _geom_hbond_atom_site_label_A
    _geom_hbond_site_symmetry_A
    _geom_hbond_distance_DH
    _geom_hbond_distance_HA
    _geom_hbond_distance_DA
    _geom_hbond_angle_DHA
    _geom_hbond_publ_flag
    C2 H2 O3 6_656 0.9500 2.5900 3.3833(19) 141.00 yes
    C7 H7 O3 . 0.9500 2.2500 2.7783(19) 114.00 yes
_shelx_hkl_file
;
   0   0   2   47.69    1.55
   0   0  -2   47.34    1.41
   0   0   4  386.08    6.22
   0   0  -4  370.70    5.06
   0   0  -4  389.79    5.69
   0   0  -6   39.15    2.34
   0   0  -6   44.67    2.18
   0   0  -8  122.96    4.49
   0   0  -8  108.17    4.27
   0   0 -10   37.33    2.87
   0   0 -10   33.22    2.72
   0   0 -12   82.32    3.24
   0   0 -12   92.94    3.36
   0   0 -12   56.51    3.76
   0   0 -12   60.12    4.00
   0   0 -14    1.26    0.59
   0   0 -14    0.92    0.54
   0   0 -14    0.50    0.54
   0   0 -14    0.60    0.60
   0   0 -16  226.26    6.40
   0   0 -16  227.08    6.17
   0   0 -16  215.48    6.23
   0   0 -18   97.11    4.50
   0   0 -18   94.28    4.24
   0   0 -18   96.00    4.54
   0   0 -18   81.06    3.74
   0   0 -20   69.47    3.97
   0   0 -20   69.88    3.91
   0   0 -20   69.87    3.66
   0   0 -22   61.69    3.48
   0   0 -22   60.38    3.33
   0   0 -24   15.90    1.48
   0  -1   1  506.00    3.95
   0  -1  -1  531.96    5.87
   0   1  -3  442.19    3.45
   0  -1  -3  437.84    6.84
   0   1   5   54.38    2.64
   0  -1  -5   54.28    2.89
   0   1   5   53.70    1.55
   0  -1  -5   57.36    2.85
   0   1  -5   46.20    1.66
   0   1   7  114.83    4.54
   0   1  -7   91.04    2.99
   0  -1  -7  106.72    4.51
   0  -1  -7  108.46    4.48
   0   1  -7   89.32    2.70
   0   1   9   16.36    2.14
   0   1  -9    8.92    1.12
   0  -1  -9   15.39    2.08
   0  -1  -9   16.19    2.05
   0  -1 -11   41.79    3.56
   0  -1 -11   38.84    3.49
   0  -1 -13    2.81    0.73
   0  -1 -13    1.30    0.62
   0  -1 -13    2.95    0.76
   0   1 -13    1.39    0.62
   0   1 -13    1.87    0.67
   0  -1 -13    2.05    0.69
   0  -1 -13    2.07    0.72
   0   1 -13    2.26    0.76
   0  -1 -13    2.37    1.06
   0  -1 -13    2.09    0.96
   0  -1 -15    4.00    0.98
   0  -1 -15    3.92    0.95
   0  -1 -15    3.39    0.77
   0   1 -15    3.08    0.87
   0   1 -15    3.05    0.96
   0  -1 -15    2.77    0.89
   0   1 -15    3.36    0.94
   0  -1 -15    3.34    0.96
   0  -1 -15    2.86    1.17
   0  -1 -17   24.62    2.26
   0   1 -17   25.94    2.34
   0  -1 -17   25.31    2.22
   0   1 -17   24.99    2.24
   0  -1 -17   26.78    2.43
   0   1 -17   27.34    2.43
   0  -1 -17   26.15    2.23
   0   1 -19   36.68    2.87
   0  -1 -19   37.40    2.85
   0   1 -19   33.13    2.63
   0  -1 -19   37.87    2.74
   0  -1 -19   36.00    2.92
   0   1 -19   37.26    2.91
   0  -1 -19   34.57    2.57
   0   1 -21  459.04    9.38
   0  -1 -21  468.85    9.40
   0   1 -21  448.60    8.97
   0  -1 -21  449.61    9.60
   0   1 -21  482.39    9.90
   0   1 -23    2.81    0.92
   0   1 -23    2.82    0.73
   0   1 -23    3.67    0.86
   0  -1 -23    3.69    0.87
   0  -2   0 2145.54   14.50
   0  -2   0 2104.04   14.69
   0  -2  -2 1997.39   16.40
   0  -2  -2 1971.93   16.18
   0  -2  -4    5.51    1.22
   0  -2  -6  891.16   13.84
   0  -2  -6  893.09   14.07
   0   2   8   24.52    2.38
   0  -2  -8   25.25    2.72
   0  -2  -8   25.49    2.76
   0   2   8   18.21    1.31
   0   2  -8   22.98    2.01
   0   2  10  126.42    6.04
   0  -2 -10  129.58    6.58
   0  -2 -10  125.31    6.50
   0  -2 -12    3.23    0.75
   0  -2 -12    2.36    0.57
   0   2 -12    3.42    0.84
   0  -2 -12    4.01    0.87
   0   2 -12    3.18    0.68
   0  -2 -12    2.52    0.66
   0  -2 -12    4.13    0.88
   0   2 -12    3.66    0.86
   0  -2 -12    1.69    1.22
   0  -2 -12    2.62    1.38
   0  -2 -14  118.08    4.51
   0  -2 -14  112.84    4.48
   0  -2 -14  114.97    4.29
   0   2 -14  119.53    4.36
   0   2 -14  121.49    4.32
   0  -2 -14  117.63    4.21
   0  -2 -14  118.81    4.54
   0   2 -14  126.43    4.51
   0  -2 -14  106.92    7.24
   0  -2 -14  109.81    7.32
   0  -2 -16   11.84    1.63
   0  -2  16    8.87    1.26
   0   2 -16   10.61    1.46
   0  -2 -16   12.83    1.64
   0  -2 -16   11.27    1.57
   0  -2 -16   11.37    1.54
   0   2 -16   12.87    1.60
   0  -2 -16   10.62    1.58
   0   2 -16   12.46    1.61
   0  -2 -16    2.11    1.22
   0  -2 -16    5.12    1.89
   0   2 -18   78.35    3.95
   0  -2 -18   75.92    3.85
   0   2 -18   70.08    3.74
   0  -2 -18   71.52    3.67
   0   2 -18   77.85    4.02
   0  -2 -18   67.96    3.88
   0  -2 -18   79.45    4.02
   0  -2 -20    3.91    1.08
   0   2 -20    3.66    1.06
   0   2 -20    1.62    0.79
   0   2 -20    2.83    1.02
   0  -2 -20    2.04    0.77
   0   2 -22  127.04    4.76
   0   2 -22  127.38    4.41
   0  -2 -22  125.66    4.32
   0   2 -22  119.20    4.34
   0   2 -24    1.73    0.66
   0  -3   1  147.09    4.62
   0  -3  -1  153.80    5.29
   0  -3  -1  155.25    5.33
   0  -3  -3   47.80    3.28
   0  -3  -3   43.46    3.11
   0  -3  -5  186.80    7.01
   0  -3  -5  180.64    6.92
   0  -3  -7  481.22   12.36
   0   3   7  428.93    9.22
   0  -3  -7  438.05   11.75
   0   3  -7  502.71   11.11
   0   3   7  469.38    9.96
   0  -3  -9   12.46    1.44
   0   3   9   10.79    1.80
   0  -3  -9   11.15    1.31
   0  -3  -9   11.66    1.31
   0   3  -9   12.02    1.28
   0  -3  -9   12.42    1.37
   0   3  -9   10.01    1.81
   0  -3  -9   10.07    2.13
   0  -3  -9   10.79    2.26
   0  -3 -11   29.05    3.70
   0  -3 -11   30.70    3.85
   0  -3 -11   28.46    2.15
   0   3  11   22.16    2.73
   0   3 -11   25.23    1.71
   0  -3 -11   34.53    2.37
   0   3 -11   31.20    2.18
   0   3 -11   29.00    2.01
   0  -3 -13   97.39    4.20
   0   3 -13   95.93    4.01
   0   3 -13   87.74    3.53
   0  -3 -13   82.91    3.31
   0  -3 -13   96.36    4.16
   0  -3 -13   91.05    7.00
   0  -3 -13   95.91    7.20
   0   3 -13   94.56    3.92
   0   3 -15   23.82    2.20
   0  -3 -15   24.50    2.28
   0  -3 -15   20.34    1.84
   0   3 -15   22.61    1.99
   0  -3 -15   25.35    2.35
   0  -3  15   25.34    2.23
   0  -3 -15   19.97    3.48
   0  -3 -15   15.79    3.09
   0   3 -15   26.26    2.24
   0   3 -17    0.41    0.56
   0  -3 -17    0.68    0.61
   0  -3  17   -0.01    0.57
   0  -3 -17    0.81    0.82
   0   3 -17    0.80    0.72
   0  -3 -17    0.29    0.72
   0   3 -17    0.08    0.80
   0  -3 -19    0.02    0.57
   0   3 -19   -0.06    0.54
   0  -3 -19   -0.14    0.70
   0   3 -19   -0.25    0.72
   0   3 -19   -0.23    0.75
   0   3 -21    0.68    0.66
   0   3 -21    0.89    0.73
   0   3 -21    0.70    0.55
   0  -3 -21   -0.13    0.55
   0   3 -23    3.51    0.79
   0   3 -23    2.37    0.62
   0  -4   0    1.91    0.82
   0  -4  -2    0.56    0.79
   0  -4  -2   -0.19    0.89
   0  -4  -4    3.93    1.33
   0  -4  -4    3.59    1.37
   0  -4  -6    0.95    0.61
   0   4  -6    1.16    0.89
   0   4   6    0.93    0.67
   0  -4  -6    1.42    1.13
   0  -4  -6    0.05    1.05
   0  -4  -6    0.37    0.58
   0  -4  -6    1.21    0.62
   0  -4  -6    0.53    0.54
   0  -4  -6    0.78    0.51
   0  -4  -6    1.16    0.61
   0   4  -8   31.50    3.44
   0  -4  -8   28.48    3.60
   0  -4  -8   30.72    3.76
   0  -4  -8   32.43    2.31
   0  -4  -8   30.29    2.20
   0  -4  -8   32.61    2.21
   0  -4  -8   28.28    2.02
   0  -4  -8   30.06    2.20
   0   4  -8   30.23    2.00
   0  -4  -8   31.19    2.32
   0   4  -8   31.01    2.14
   0  -4 -10   83.36    6.48
   0   4 -10   88.92    5.73
   0  -4 -10   84.79    6.64
   0  -4 -10   87.81    4.05
   0  -4 -10   88.43    3.89
   0  -4 -10   85.39    3.72
   0  -4 -10   80.32    3.47
   0  -4 -10   90.84    3.96
   0   4 -10   81.20    3.44
   0  -4 -10   85.40    3.91
   0   4 -10   94.42    3.91
   0  -4 -12   51.11    3.21
   0   4 -12   52.48    3.13
   0   4 -12   48.56    2.89
   0  -4 -12   50.26    5.50
   0  -4 -12   55.18    5.76
   0  -4 -12   52.69    3.23
   0   4 -14   62.15    3.54
   0  -4 -14   58.02    3.54
   0   4 -14   59.89    3.28
   0  -4 -14   64.99    6.57
   0  -4  14   66.00    3.72
   0  -4 -14   59.03    3.56
   0  -4 -16   -0.18    0.85
   0  -4  16    0.52    0.89
   0   4 -16    0.14    0.76
   0   4 -16   -1.50    0.78
   0  -4  18    0.62    0.68
   0   4 -18    0.26    0.66
   0   4 -18    0.38    0.70
   0   4 -20   25.26    2.05
   0   4 -20   28.22    2.23
   0   4 -22    8.21    1.07
   0   4 -22   23.52    1.76
   0  -5   1   15.44    1.51
   0  -5  -1   16.07    1.59
   0  -5  -1   13.00    1.46
   0  -5  -1    9.76    1.14
   0  -5   1   11.32    1.38
   0  -5  -1   12.48    1.36
   0   5   1   10.34    2.23
   0  -5  -1   12.49    2.13
   0   5  -1   14.23    2.57
   0   5   3    0.38    0.77
   0  -5  -3    0.74    1.12
   0   5  -3   -0.14    1.08
   0  -5   3    0.01    0.54
   0  -5  -3   -0.39    0.47
   0  -5  -3   -0.16    0.54
   0  -5  -3    0.22    0.53
   0  -5   3   -0.82    0.48
   0  -5  -3    0.08    0.64
   0  -5   3   -0.46    0.53
   0   5  -5    6.60    2.04
   0   5   5    7.24    2.00
   0  -5  -5    4.19    1.82
   0  -5  -5    6.36    1.17
   0  -5  -5    6.47    1.16
   0  -5  -5    5.25    1.06
   0  -5  -5    5.40    1.08
   0  -5   5    3.42    0.79
   0  -5  -7  203.06    5.88
   0  -5  -7  200.76    5.91
   0  -5  -7  208.40    5.94
   0   5  -7  192.28    9.45
   0  -5  -7  197.07   10.01
   0  -5  -7  206.61    6.09
   0   5  -9    3.26    0.88
   0  -5  -9    4.25    1.05
   0  -5  -9    5.43    2.04
   0   5  -9    2.77    1.26
   0  -5  -9    3.72    1.08
   0  -5   9    3.39    1.03
   0  -5  -9    3.97    1.04
   0   5  -9    4.58    1.04
   0   5 -11   20.07    2.10
   0  -5  11   18.25    2.09
   0  -5 -11   18.85    1.93
   0  -5 -11   17.66    1.87
   0   5 -11   19.40    1.87
   0   5 -11   16.36    1.66
   0  -5  13   13.80    1.87
   0   5 -13   14.27    1.90
   0   5 -13   10.71    1.40
   0  -5  15   25.93    2.46
   0   5 -15   24.85    2.35
   0   5 -15   25.06    2.10
   0  -5  17    3.48    1.06
   0   5 -17    3.32    1.10
   0   5 -17    2.32    0.79
   0  -5  19   41.90    2.48
   0   5 -19   52.26    2.90
   0   5 -21    1.25    0.51
   0  -6   0   24.39    2.12
   0  -6   0   27.27    2.35
   0   6   0   24.86    3.76
   0  -6   2    7.91    1.20
   0  -6   2   10.97    1.47
   0  -6  -2   11.99    1.58
   0  -6   2    9.99    1.43
   0  -6  -2    9.75    1.33
   0  -6  -2   10.01    1.50
   0  -6  -2    8.54    1.25
   0   6  -2   12.06    2.74
   0   6   2   12.96    2.80
   0  -6  -4    6.80    1.30
   0  -6   4    9.55    1.34
   0  -6  -4    9.16    1.46
   0  -6   4    8.25    1.25
   0  -6   4    8.08    1.25
   0  -6  -4    8.10    1.32
   0  -6  -4    7.27    1.38
   0   6   4    8.87    2.28
   0   6  -4    8.48    2.55
   0   6  -6    6.80    2.08
   0   6   6    7.80    2.02
   0  -6  -6    6.35    1.28
   0  -6   6    5.72    1.18
   0  -6  -6    5.53    1.25
   0  -6  -6    5.81    1.25
   0  -6   8   20.84    2.16
   0  -6  -8   23.60    2.25
   0  -6  -8   22.35    2.25
   0   6  -8   21.83    2.21
   0   6  -8   18.20    3.48
   0   6 -10    1.19    0.84
   0  -6  10    1.22    1.01
   0  -6 -10    1.20    0.78
   0  -6 -10    0.99    0.77
   0  -6  12   19.66    2.23
   0   6 -12   17.44    1.86
   0  -6 -12   16.00    1.80
   0   6 -12   19.40    2.17
   0   6 -14    0.77    0.81
   0  -6  14    1.38    0.95
   0   6 -16   16.73    1.84
   0  -6  16   17.59    1.91
   0   6 -18   36.77    2.31
   0  -6  18   36.63    2.28
   0  -7   1   41.81    3.03
   0  -7  -1   42.72    3.12
   0  -7  -1   39.21    2.91
   0  -7   1   38.40    2.81
   0  -7   3   29.46    2.45
   0  -7  -3   34.89    2.89
   0  -7  -3   32.16    2.67
   0  -7   3   29.07    2.42
   0  -7  -3   31.85    2.51
   0  -7   5   -0.27    0.68
   0  -7  -5    0.03    0.81
   0  -7  -5   -0.47    0.96
   0  -7   5   -0.41    0.67
   0  -7  -7   13.10    1.85
   0  -7  -7   12.19    1.71
   0  -7   7   12.47    1.70
   0   7  -7   11.14    1.69
   0  -7  -9   19.80    2.12
   0  -7   9   19.72    2.13
   0   7  -9   22.75    2.24
   0  -7  -9   20.48    2.11
   0  -7  11    5.85    1.27
   0   7 -11    4.93    1.18
   0   7 -11    6.47    1.16
   0  -7 -11    4.44    1.02
   0  -7  13    1.71    0.91
   0   7 -13    1.09    0.74
   0  -7 -13   -0.76    0.60
   0  -7  15    2.55    0.89
   0   7 -15    1.17    0.65
   0   7 -17    5.58    0.87
   0  -8   0   31.29    2.59
   0  -8   0   25.82    2.28
   0  -8   2   11.38    1.54
   0  -8  -2   10.57    1.62
   0  -8   2   11.02    1.48
   0  -8  -2   11.03    1.60
   0   8  -4    3.45    0.98
   0  -8  -4    2.48    0.97
   0  -8  -4    3.58    1.03
   0  -8   4    2.95    0.87
   0   8  -6    0.56    0.69
   0  -8   6   -0.95    0.41
   0  -8  -6   -0.61    1.06
   0  -8  -6   -0.43    0.69
   0  -8  -8    9.79    1.45
   0  -8   8   12.49    1.44
   0   8  -8   10.02    1.39
   0   8  -8   10.10    1.46
   0  -8  10    0.60    0.49
   0   8 -10    0.05    0.53
   0  -8 -12    9.83    1.15
   0   8 -12   11.07    1.28
   0  -8  12   14.12    1.42
   0  -9   1    0.19    0.47
   0  -9  -1    0.76    0.56
   0  -9  -1   -0.01    0.63
   0  -9   1    0.15    0.60
   0   9   3    2.41    0.79
   0   9  -3    2.79    0.87
   0  -9  -3    0.94    0.57
   0   9  -5    4.09    0.91
   0  -9  -5    2.78    0.75
   0   9  -7   54.81    2.69
   0  -9  -7   65.81    2.88
   1   0 -23   -0.64    0.50
   1   0 -23   -0.23    0.55
   1   0 -21   -0.24    0.72
   1   0 -21   -0.63    0.75
   1   0 -21   -0.12    0.76
   1   0 -19    0.12    0.79
   1   0 -19    0.21    0.68
   1   0 -19   -0.09    0.82
   1   0 -17   -0.30    0.69
   1   0 -17   -0.29    0.72
   1   0 -17    0.96    0.73
   1   0 -15    0.40    0.57
   1   0 -15    0.16    0.59
   1   0 -15   -0.11    0.52
   1   0 -15    0.43    0.60
   1   0 -15    2.25    0.66
   1   0 -13   -0.11    0.42
   1   0 -13   -0.12    0.52
   1   0 -13    0.00    0.60
   1   0 -13   -1.65    0.57
   1   0 -13    0.07    0.45
   1   0 -11    0.60    0.74
   1   0 -11    0.38    0.56
   1   0  -9   -0.33    0.50
   1   0  -9   -0.06    0.61
   1   0  -7    0.25    0.47
   1   0  -7    0.07    0.45
   1   0  -5    0.14    0.43
   1   0  -5    0.42    0.43
   1   0  -5    0.00    0.23
   1   0  -3   -0.03    0.30
   1   0  -3   -0.09    0.23
   1   0  -3    0.06    0.34
   1   0  -1    0.06    0.17
   1   0   1    0.04    0.19
  -1   0  -3   -0.12    0.34
   1   0   3    0.03    0.22
  -1   0  -3    0.15    0.42
   1   0   5    0.25    0.62
  -1   0  -5   -0.24    0.51
  -1   0  -5    0.16    0.48
   1   0   7    1.42    0.90
  -1   0  -7    0.19    0.57
  -1   0  -7   -0.21    0.53
   1   0   9    0.16    0.92
  -1   0  -9    0.19    0.52
  -1   0  -9   -0.38    0.69
  -1   0 -11   -0.67    0.71
  -1   0 -11    0.13    0.47
  -1   0 -13   -0.13    0.42
  -1   0 -13   -0.26    0.45
  -1   0 -13    0.38    0.53
  -1   0 -13    0.49    0.53
  -1   0 -13    1.27    0.68
  -1   0 -15   -0.11    0.57
  -1   0 -15   -0.06    0.49
  -1   0 -15    0.33    0.58
  -1   0 -15   -0.03    0.54
  -1   0 -17   -0.52    0.78
  -1   0 -17    0.05    0.52
  -1   0 -17    0.08    0.72
  -1   0 -17   -0.69    0.70
  -1   0 -19   -0.16    0.81
  -1   0 -19    0.43    0.62
  -1   0 -19    0.29    0.54
  -1   0 -19   -0.19    0.76
  -1   0 -21   -0.09    0.79
  -1   0 -21   -0.44    0.77
  -1   0 -23    0.76    0.75
  -1   0 -23    0.15    0.57
   1   1 -24    3.09    0.68
   1   1 -24    4.39    0.85
   1  -1 -24    5.13    0.88
   1  -1 -22  141.55    4.91
   1   1 -22  146.21    5.03
   1  -1 -22  130.84    4.64
   1   1 -22  140.02    4.94
   1   1 -22  154.33    5.46
   1  -1 -20   76.61    3.97
   1   1 -20   77.73    4.03
   1  -1 -20   73.34    4.11
   1   1 -20   74.70    4.07
   1   1 -20   73.85    3.89
   1  -1 -20   71.85    3.84
   1  -1 -18  122.95    5.02
   1   1 -18  132.24    5.21
   1  -1 -18  116.19    4.57
   1   1 -18  131.76    5.12
   1  -1 -18  132.00    5.13
   1   1 -18  134.90    5.31
   1  -1 -18  118.02    5.17
   1  -1 -18  107.20    4.36
   1  -1 -16   41.95    2.85
   1   1 -16   42.98    2.84
   1  -1 -16   43.49    2.72
   1   1 -16   43.16    2.86
   1  -1 -16   47.82    2.98
   1   1 -16   42.48    2.84
   1  -1 -16   41.94    2.92
   1  -1 -16   40.04    2.68
   1  -1 -14    2.87    0.74
   1  -1 -14    3.63    0.93
   1  -1 -14    2.97    0.82
   1   1 -14    2.60    0.80
   1   1 -14    2.21    0.69
   1  -1 -14    2.14    0.83
   1  -1 -14    2.35    0.85
   1   1 -14    2.79    0.80
   1  -1 -14    1.60    0.89
   1  -1 -14    3.20    1.28
   1  -1 -12  128.11    3.91
   1  -1 -12  126.08    3.92
   1   1 -12  128.77    4.01
   1  -1 -12  122.10    3.95
   1   1 -12  133.84    4.07
   1  -1 -12  129.87    6.58
   1  -1 -12  129.28    6.55
   1   1 -12  116.84    3.79
   1  -1 -12  114.42    3.72
   1  -1 -12  119.86    3.86
   1  -1 -10   78.28    4.69
   1  -1 -10   77.05    4.65
   1   1  -8    3.22    0.63
   1  -1  -8    6.29    1.35
   1  -1  -8    4.46    1.21
   1   1  -8    3.59    0.67
   1  -1  -6  458.86    8.51
   1  -1  -6  439.50    8.62
  -1   1   6  459.74    7.77
   1   1  -4  284.09    4.91
  -1   1   4  281.37    4.71
   1   1  -2   38.47    1.77
   1  -1  -2   39.90    1.97
  -1   1   2   35.86    1.12
  -1  -1   0   72.28    2.13
   1   1   0   80.69    2.43
  -1  -1  -2  854.01    9.11
   1   1   2  814.26    7.42
  -1  -1  -4   37.99    2.38
   1   1   4   36.61    1.49
   1   1   6  852.16   12.15
  -1  -1  -6  841.61   11.88
  -1  -1  -6  830.59   12.39
  -1   1  -6  839.69    9.68
   1   1   8   43.07    3.22
  -1   1  -8   36.58    2.33
  -1  -1  -8   37.64    2.89
  -1  -1  -8   40.62    3.17
   1   1  10   16.94    2.39
  -1   1 -10   11.58    1.52
  -1  -1 -10   15.04    2.24
  -1  -1 -10   16.06    2.28
  -1   1 -12    2.07    0.61
  -1  -1 -12    2.24    0.69
  -1   1 -12    1.71    0.64
  -1  -1 -12    1.37    0.61
  -1  -1 -12    1.24    0.54
  -1   1 -12    1.52    0.56
  -1  -1 -12    1.91    0.99
  -1  -1 -12    1.96    1.09
  -1  -1 -14    0.86    0.54
  -1   1 -14   -0.19    0.50
  -1  -1 -14    0.31    0.49
  -1   1 -14   -0.04    0.58
  -1  -1 -14    0.22    0.58
  -1   1 -14    0.16    0.46
  -1   1 -14    0.04    0.57
  -1  -1 -14    0.13    0.52
  -1  -1 -14    1.75    0.91
  -1  -1 -16    0.95    0.66
  -1   1 -16    1.40    0.68
  -1   1 -16    2.00    0.83
  -1  -1 -16    1.39    0.64
  -1   1 -16    1.66    0.80
  -1  -1 -16    1.06    0.73
  -1   1 -16    1.32    0.60
  -1  -1 -16    1.49    0.75
  -1   1 -18   -0.24    0.86
  -1  -1 -18   -0.03    0.74
  -1   1 -18   -0.50    0.77
  -1   1 -18   -0.24    0.80
  -1  -1 -18    0.64    0.75
  -1  -1 -18    0.22    0.67
  -1  -1 -20   98.54    4.48
  -1   1 -20  101.90    4.57
  -1   1 -20  101.90    4.27
  -1  -1 -20  106.05    4.43
  -1   1 -20  103.66    4.63
  -1  -1 -20  104.47    4.69
  -1  -1 -22    2.33    0.94
  -1   1 -22    2.00    0.89
  -1  -1 -22    0.65    0.47
  -1   1 -22    2.17    0.88
  -1   1 -24    0.53    0.47
  -1  -1 -24    0.46    0.44
  -1   1 -24    0.18    0.48
   1   2 -23    2.54    0.72
   1  -2 -23    3.26    0.79
   1   2 -23    4.51    0.94
   1   2 -23    3.70    0.89
   1   2 -21    1.56    0.75
   1  -2 -21    1.11    0.67
   1   2 -21    1.72    0.89
   1   2 -21    1.69    0.87
   1   2 -19   55.84    3.34
   1  -2 -19   53.29    3.25
   1  -2 -19   50.01    3.22
   1  -2 -19   55.52    3.32
   1   2 -19   53.80    3.36
   1   2 -19   57.39    3.46
   1  -2 -19   56.94    3.29
   1   2 -17   46.82    3.03
   1  -2 -17   50.77    3.14
   1  -2 -17   53.33    3.30
   1  -2 -17   50.38    3.18
   1   2 -17   49.94    3.17
   1   2 -17   49.19    3.16
   1  -2 -17   48.99    3.29
   1  -2 -17   55.60    3.31
   1  -2 -15    6.76    1.22
  -1  -2  15    5.30    0.94
   1  -2 -15    7.51    1.25
   1  -2 -15    3.78    1.03
   1   2 -15    6.98    1.25
   1   2 -15    7.34    1.21
   1  -2 -15    7.60    1.25
   1  -2 -15    6.69    1.32
   1   2 -15    7.37    1.26
   1  -2 -15    5.64    1.79
   1  -2 -13  110.55    4.08
  -1  -2  13   96.62    3.70
   1  -2 -13  103.97    4.02
   1   2 -13  100.79    3.89
   1  -2 -13  111.29    4.21
   1   2 -13  102.67    3.81
   1  -2 -13  100.74    3.72
   1   2 -13  104.50    3.89
   1  -2 -13   99.45    4.04
   1  -2 -13  103.47    6.77
   1  -2 -13   97.06    6.65
   1  -2 -11   25.01    1.82
   1   2 -11   24.10    1.68
   1  -2 -11   26.61    1.92
   1   2 -11   25.43    1.75
   1  -2 -11   23.40    1.79
   1   2 -11   25.04    1.79
   1  -2 -11   22.94    3.08
   1  -2 -11   26.42    3.26
   1  -2  -9   80.84    4.98
   1   2  -9   75.64    3.60
   1  -2  -9   82.48    5.04
  -1   2   7  210.20    5.88
   1   2  -7  195.30    5.93
   1  -2  -7  210.18    7.24
   1  -2  -7  207.51    7.23
  -1   2   5  255.83    5.41
   1   2  -5  265.62    6.55
   1  -2  -5  267.78    7.44
   1  -2  -5  260.94    7.18
   1   2  -3    1.18    0.68
   1  -2  -3    0.93    0.74
  -1  -2   1    7.67    0.86
   1  -2  -1    9.74    1.17
  -1  -2  -1 2478.93   17.94
   1  -2   1 2489.12   13.95
   1   2   3 1497.19   14.14
  -1  -2  -3 1488.68   15.61
  -1  -2  -5    2.54    0.85
   1   2   5    2.57    0.69
  -1  -2  -5    1.91    0.92
  -1  -2  -7   98.20    4.99
   1   2   7   94.20    3.30
  -1  -2  -7  102.10    5.27
   1   2   9  765.03   14.51
  -1  -2  -9  765.52   15.39
  -1  -2  -9  754.06   15.48
  -1  -2 -11   77.90    5.49
  -1  -2 -11   78.10    5.47
   1   2  11   86.19    5.49
  -1  -2 -11   77.37    3.21
  -1   2 -11   79.72    3.09
  -1   2 -11   81.37    3.21
  -1  -2 -11   74.11    2.96
  -1   2 -11   66.99    2.85
  -1  -2 -13    7.88    1.21
  -1   2 -13    9.51    1.25
  -1  -2 -13   10.88    1.39
  -1  -2 -13    9.68    1.24
  -1   2 -13    9.77    1.25
  -1   2 -13    7.79    1.02
  -1   2 -13   11.80    1.43
  -1  -2 -13   10.27    1.30
  -1  -2 -13   11.12    2.32
  -1  -2 -13   11.94    2.48
  -1   2 -15  126.69    4.60
  -1  -2 -15  123.21    4.47
  -1  -2 -15  126.07    4.57
  -1   2 -15  129.66    4.71
  -1  -2 -15  135.36    4.99
  -1  -2 -15  130.97    4.86
  -1   2 -15  128.60    4.78
  -1   2 -17  153.16    5.40
  -1  -2 -17  153.72    5.37
  -1  -2 -17  161.25    5.75
  -1  -2 -17  151.95    5.56
  -1   2 -17  160.68    5.70
  -1   2 -17  150.29    5.27
  -1  -2 -19    2.73    0.90
  -1   2 -19    2.47    0.97
  -1  -2 -19    3.43    1.07
  -1  -2 -19    3.06    0.98
  -1   2 -19    3.36    1.21
  -1   2 -19    2.84    0.90
  -1   2 -21  110.18    4.38
  -1  -2 -21  108.90    4.30
  -1  -2 -21  100.87    4.17
  -1   2 -21  108.95    4.24
  -1   2 -21  113.78    4.68
  -1  -2 -23   20.51    1.64
  -1   2 -23   18.55    1.58
  -1   2 -23   20.68    1.85
   1  -3 -22    8.66    1.06
   1   3 -22   11.68    1.41
   1   3 -22   10.27    1.35
   1   3 -20   31.03    2.24
   1  -3 -20   32.69    2.24
   1   3 -20   35.73    2.62
   1  -3 -20   34.21    2.50
   1   3 -20   35.68    2.68
   1  -3 -18   36.31    2.49
   1   3 -18   35.31    2.49
  -1  -3  18   31.22    2.28
   1  -3 -18   37.26    2.78
   1   3 -18   35.19    2.65
   1   3 -18   36.42    2.77
   1  -3 -18   37.02    2.81
   1   3 -16    0.71    0.75
   1  -3 -16    1.29    0.81
   1   3 -16   -0.14    0.55
   1  -3 -16    1.91    0.74
   1  -3 -16    0.31    0.72
  -1  -3  16    0.96    0.76
   1   3 -16    0.77    0.64
   1  -3 -16   -0.85    1.14
   1  -3 -14   48.88    3.16
   1   3 -14   49.83    3.03
  -1  -3  14   50.20    3.01
   1  -3 -14   53.90    3.20
   1  -3 -14   46.50    2.63
   1   3 -14   47.76    2.73
   1   3 -14   51.52    2.97
   1  -3 -14   43.64    5.04
   1  -3 -12    0.29    0.66
   1   3 -12    0.33    0.53
   1  -3 -12   -0.28    0.61
  -1  -3  12    0.18    0.67
   1  -3 -12   -0.27    0.47
   1   3 -12    1.12    0.57
   1  -3 -12    0.64    0.59
   1   3 -12    0.20    0.51
   1  -3 -12    1.10    0.95
   1  -3 -12    1.20    1.10
   1  -3 -10   17.23    2.86
   1  -3 -10   19.74    2.96
   1   3 -10   19.87    2.39
   1  -3 -10   21.18    1.80
   1  -3 -10   20.27    1.72
   1   3 -10   20.74    1.58
   1   3 -10   20.07    1.68
   1  -3 -10   20.69    1.82
   1  -3 -10   20.77    1.81
  -1   3   8    5.74    1.13
   1  -3  -8    6.88    1.75
   1  -3  -8    7.29    1.85
   1   3  -8    6.73    1.38
  -1   3   6  118.22    4.24
   1  -3  -6  129.54    6.25
   1   3  -6  126.16    5.59
   1  -3  -6  126.02    6.06
   1  -3  -4  711.23   13.43
   1  -3  -4  709.96   13.05
   1   3  -4  724.90   13.11
   1  -3  -2  184.81    6.02
   1   3  -2  179.89    6.36
  -1  -3   0  561.14    9.26
   1  -3   0  552.86    9.27
  -1  -3  -2  105.03    4.68
   1   3   2   98.28    4.52
  -1  -3  -2   90.72    4.30
   1  -3   2   97.25    3.30
   1   3   4    1.02    0.69
  -1  -3  -4    0.64    0.83
  -1  -3  -4    1.28    1.02
  -1  -3  -6   43.93    3.65
  -1  -3  -6   46.69    3.85
   1   3   6   47.92    3.17
  -1  -3  -8  472.68   12.78
  -1  -3  -8  505.83   13.44
  -1  -3 -10   -2.50    1.37
  -1  -3 -10   -0.95    0.97
  -1  -3 -10    0.53    0.50
   1   3  10   -0.52    1.03
  -1   3 -10    0.62    0.55
  -1  -3 -10    0.14    0.48
  -1   3 -10    0.16    0.54
  -1  -3 -12    1.73    0.93
  -1  -3 -12    1.02    1.10
  -1  -3 -12    0.62    0.58
   1   3  12   -1.72    0.93
  -1  -3 -12    1.66    0.57
  -1   3 -12    0.41    0.41
  -1   3 -12    1.59    0.71
  -1  -3 -12    1.24    0.68
  -1   3 -12    1.49    0.83
  -1  -3 -14   -0.28    0.57
  -1   3 -14    0.07    0.56
  -1   3 -14    0.17    0.54
  -1  -3 -14   -0.58    0.52
  -1  -3 -14    0.22    0.71
  -1  -3 -14   -3.35    1.50
  -1  -3 -14   -3.55    1.58
  -1   3 -14    0.07    0.57
  -1   3 -16    0.74    0.73
  -1  -3 -16    0.60    0.65
  -1   3 -16    0.63    0.61
  -1  -3 -16   -0.07    0.54
   1  -3  16   -0.02    0.62
  -1  -3 -16    0.17    0.75
  -1   3 -16    0.81    0.76
  -1   3 -18   40.57    2.70
  -1  -3 -18   38.81    2.63
  -1  -3 -18   40.34    2.99
   1  -3  18   35.54    2.52
  -1   3 -18   39.66    2.80
  -1   3 -18   41.04    2.92
  -1  -3 -20   -0.18    0.61
  -1   3 -20   -0.35    0.54
  -1  -3 -20    0.45    0.67
  -1   3 -20   -0.43    0.71
  -1   3 -20    0.54    0.60
  -1   3 -22   39.14    2.33
  -1   3 -22   44.27    2.62
   1   4 -21    0.13    0.51
   1   4 -21   -0.22    0.47
   1   4 -19    1.39    0.77
   1   4 -19    0.21    0.56
  -1  -4  19    1.15    0.70
   1  -4 -17    0.78    0.81
   1   4 -17    0.71    0.78
   1   4 -17    0.60    0.60
  -1  -4  17    1.02    0.70
   1   4 -15    8.83    1.52
   1  -4 -15    8.57    1.49
   1   4 -15    8.00    1.27
   1  -4 -15    8.33    1.51
  -1  -4  15    9.73    1.54
   1  -4 -13   46.03    3.18
   1   4 -13   50.70    3.15
   1  -4 -13   50.15    3.19
  -1  -4  13   50.96    3.23
   1   4 -13   48.32    2.79
   1  -4 -13   46.00    5.50
   1   4 -11   26.84    1.99
   1  -4 -11   36.70    4.53
   1  -4 -11   33.66    2.61
  -1  -4  11   32.67    2.46
   1  -4 -11   33.91    2.54
   1  -4 -11   37.19    2.44
   1  -4 -11   28.50    2.16
   1  -4 -11   33.22    2.49
   1   4 -11   30.79    2.19
   1   4 -11   32.78    2.43
   1  -4 -11   32.13    2.57
   1  -4  -9   71.90    5.91
   1   4  -9   77.13    5.36
   1  -4  -9   72.46    5.88
   1  -4  -9   73.74    3.56
  -1  -4   9   72.56    3.39
   1  -4  -9   76.89    3.54
   1  -4  -9   77.11    3.54
   1  -4  -9   65.11    3.09
   1  -4  -9   75.38    3.66
   1   4  -9   77.49    3.47
   1   4  -9   61.64    2.79
   1  -4  -9   72.66    3.31
   1  -4  -7  102.75    3.96
   1  -4  -7  100.84    3.77
   1  -4  -7   85.24    3.44
   1  -4  -7  100.52    3.75
   1   4  -7  108.59    6.21
   1  -4  -7  101.57    6.49
   1  -4  -7   98.55    6.42
   1  -4  -7  107.85    4.10
   1   4  -7  102.13    3.74
   1  -4  -5   61.32    2.84
   1  -4  -5   56.55    2.71
   1  -4  -5   44.16    2.46
   1  -4  -5   50.37    2.56
   1   4  -5   57.49    4.43
   1  -4  -5   55.62    4.46
   1  -4  -5   62.56    2.96
   1  -4  -3  142.84    6.47
   1   4  -3  129.74    6.58
   1  -4  -1   78.84    4.45
   1   4  -1   72.00    4.79
  -1  -4  -1   43.03    3.60
  -1  -4  -1   52.14    3.64
   1   4   1   47.40    3.81
   1  -4   1   49.12    3.13
  -1  -4  -3   38.11    3.34
   1   4   3   39.91    3.49
  -1  -4  -3   38.71    3.58
  -1  -4  -5   17.34    1.52
  -1  -4  -5   12.35    1.34
  -1  -4  -5   16.99    1.51
  -1  -4  -5   17.07    1.56
  -1  -4  -5   15.08    2.49
  -1  -4  -5   15.56    2.34
   1   4   5   14.12    2.16
  -1  -4  -7   62.17    3.18
  -1  -4  -7   69.27    3.17
  -1  -4  -7   62.70    2.97
  -1  -4  -7   58.29    2.84
  -1  -4  -7   64.42    3.09
  -1   4  -7   63.14    2.89
  -1  -4  -7   63.04    5.03
  -1  -4  -7   67.21    5.36
   1   4   7   58.08    4.16
  -1  -4  -9   58.69    5.29
  -1  -4  -9   50.49    5.05
  -1   4  -9   57.28    4.65
   1   4   9   48.05    4.05
  -1  -4  -9   58.63    3.08
  -1  -4  -9   56.92    2.99
  -1  -4  -9   53.95    2.80
  -1   4  -9   60.59    3.12
  -1   4  -9   54.47    2.84
  -1   4 -11   19.24    1.88
  -1  -4 -11   17.53    1.70
  -1  -4 -11   17.08    3.22
  -1  -4 -11   21.14    3.48
  -1   4 -11   18.94    1.77
  -1  -4 -11   20.11    1.99
  -1   4 -13    2.59    1.07
  -1  -4 -13    2.25    1.38
  -1  -4 -13    3.00    1.06
  -1   4 -13    2.29    0.85
  -1  -4 -15  175.51    6.14
   1  -4  15  169.88    5.98
  -1   4 -15  167.21    5.63
  -1   4 -15  169.20    5.80
   1  -4  17    7.42    1.39
  -1  -4 -17    8.85    1.54
  -1   4 -17    8.17    1.37
  -1   4 -17    8.68    1.42
  -1  -4 -19    4.20    1.10
   1  -4  19    3.55    0.87
  -1   4 -19    3.29    0.97
  -1   4 -19    3.54    0.94
  -1   4 -21   29.15    2.06
  -1   4 -21   37.19    2.31
  -1  -5  20   24.40    1.64
   1   5 -20   50.94    2.73
  -1  -5  18   23.54    2.04
   1   5 -18   25.59    2.22
  -1  -5  16   14.55    1.86
   1   5 -16   12.59    1.46
   1   5 -16   15.59    1.91
  -1  -5  14   53.18    3.48
   1   5 -14   54.09    3.42
   1   5 -12   81.21    4.08
  -1  -5  12   79.62    4.16
   1  -5 -12   76.53    3.72
   1  -5 -12   72.08    3.69
   1   5 -12   73.47    3.64
   1  -5 -12   71.45    7.18
   1  -5 -10   13.75    1.85
  -1  -5  10   14.43    1.80
   1  -5 -10   17.43    1.84
   1  -5 -10   15.07    1.85
   1  -5 -10   16.06    1.80
   1   5 -10   10.56    2.35
   1  -5 -10   14.20    3.27
   1   5 -10   15.30    1.81
   1  -5  -8   19.48    2.02
  -1  -5   8   17.90    1.92
   1  -5  -8   20.04    1.93
   1  -5  -8   17.93    1.90
   1  -5  -8   20.35    2.01
   1  -5  -8   21.29    3.51
   1   5  -8   20.31    3.29
   1   5  -8   23.10    2.06
  -1  -5   6  387.18    7.77
   1  -5  -6  400.15    8.19
   1  -5  -6  402.96    8.34
   1  -5  -6  407.62    8.21
   1  -5  -6  395.54   13.70
   1   5  -6  396.09   13.52
  -1   5   6  374.56   12.56
   1   5  -4    7.61    1.93
   1  -5  -4    8.76    2.02
   1  -5  -4    7.08    1.18
  -1  -5   4    6.50    1.03
   1  -5  -4    7.52    1.17
   1  -5  -4    8.19    1.16
  -1  -5   4    6.55    1.04
   1  -5  -4    7.00    1.11
  -1  -5   4    6.03    0.99
   1  -5  -2  173.29    5.24
   1  -5  -2  158.92    4.64
  -1  -5   2  175.07    5.06
   1  -5  -2  165.21    4.86
  -1  -5   2  155.37    4.51
   1  -5  -2  163.40    4.92
   1  -5  -2  163.65    7.67
   1   5  -2  174.81    8.71
   1  -5   0   58.33    3.02
  -1  -5   0   57.67    2.96
   1  -5   0   52.53    2.63
  -1  -5   0   55.89    2.81
   1  -5   0   52.05    2.80
   1   5   0   60.27    5.05
   1  -5   2   13.11    1.47
  -1  -5  -2   10.80    1.25
  -1  -5  -2   13.55    1.51
  -1  -5  -2   10.35    1.25
   1   5   2   11.49    2.28
   1  -5   2   11.51    1.36
  -1  -5  -2   12.23    1.44
  -1  -5  -4    0.26    0.86
   1   5   4    0.58    0.82
  -1  -5  -4    2.16    1.12
  -1  -5  -4    0.95    0.56
  -1  -5  -4    0.40    0.54
   1  -5   4    0.80    0.51
  -1  -5  -4    1.20    0.67
   1  -5   4    1.06    0.63
  -1  -5  -4    1.62    0.67
  -1  -5  -6  178.50    5.57
  -1  -5  -6  176.08    5.38
  -1   5  -6  157.53    4.77
   1   5   6  171.94    8.27
  -1  -5  -6  167.72    8.83
  -1  -5  -6  172.05    9.06
  -1   5  -6  175.32    8.99
  -1  -5  -6  173.37    5.43
  -1  -5  -8   22.59    2.11
  -1  -5  -8   22.16    2.05
  -1  -5  -8   22.12    3.44
  -1  -5  -8   23.27    3.73
  -1   5  -8   19.48    3.08
  -1   5  -8   20.65    1.86
  -1  -5 -10    2.16    0.92
  -1   5 -10    1.96    0.87
  -1  -5 -10    0.66    0.98
  -1  -5 -10    2.32    1.56
  -1  -5 -10    1.58    0.75
  -1   5 -10    2.30    0.81
  -1  -5 -10    2.23    0.87
  -1  -5 -12    9.04    1.51
  -1   5 -12   12.50    1.75
  -1  -5 -12   13.73    3.07
  -1  -5 -12    8.57    1.27
  -1   5 -12    8.68    1.35
   1  -5  14   19.94    2.26
  -1   5 -14   19.97    1.98
  -1   5 -14   21.66    2.23
   1  -5  16    6.52    1.38
  -1   5 -16    7.11    1.23
  -1   5 -16    7.31    1.38
   1  -5  18    0.51    0.59
  -1   5 -18    0.05    0.52
  -1   5 -18    1.59    0.78
   1  -5  20    4.30    0.76
  -1   5 -20    6.02    1.00
  -1  -6  19   32.37    1.86
   1   6 -19   37.90    2.18
  -1  -6  17    2.15    0.80
   1   6 -17    1.12    0.70
  -1  -6  15   50.17    3.21
   1   6 -15   46.97    3.02
   1  -6 -13    0.15    0.70
   1   6 -13    1.52    0.75
  -1  -6  13    1.38    0.98
   1   6 -13    0.45    0.77
  -1  -6  11    5.62    1.34
   1   6 -11    5.75    1.32
   1   6 -11    4.16    1.06
   1  -6 -11    4.79    1.17
   1  -6 -11    5.92    1.18
   1  -6  -9    5.60    1.24
   1  -6  -9    5.48    1.40
  -1  -6   9    6.22    1.35
   1   6  -9    2.30    1.33
   1  -6  -9    6.47    1.36
   1   6  -9    5.29    1.19
   1  -6  -7    3.43    1.02
   1  -6  -7    2.04    1.02
  -1  -6   7    3.41    1.00
   1   6  -7    3.94    1.79
   1  -6  -7    3.14    1.84
   1  -6  -7    4.21    1.17
   1  -6  -7    3.08    1.07
   1   6  -7    2.54    0.91
   1   6  -5   -2.48    1.37
  -1   6   5   -1.06    0.78
   1  -6  -5    1.29    1.32
  -1  -6   5    1.34    0.79
   1  -6  -5    0.96    0.82
   1  -6  -5    1.35    0.82
  -1  -6   5    1.47    0.74
   1  -6  -5    1.13    0.75
   1  -6  -5    0.53    0.76
  -1  -6   5    0.73    0.68
   1   6  -3    0.37    1.25
  -1   6   3    0.23    0.90
   1  -6  -3    0.45    0.61
  -1  -6   3    0.93    0.68
   1  -6  -3    0.61    0.64
  -1  -6   3    0.04    0.57
   1  -6  -3    0.35    0.70
   1  -6  -3   -0.21    0.77
  -1  -6   3    0.82    0.58
  -1  -6   1   24.12    2.07
   1  -6  -1   22.76    2.13
   1  -6  -1   21.98    1.95
   1   6  -1   22.67    3.75
  -1   6   1   28.57    4.00
  -1  -6   1   25.47    2.21
   1  -6  -1   23.26    2.22
   1  -6  -1   17.56    1.67
   1  -6   1  235.93    6.43
  -1  -6  -1  240.73    6.47
  -1  -6  -1  243.96    6.80
   1  -6   1  241.03    6.74
  -1   6  -1  236.17   11.66
   1   6   1  241.37   11.57
   1  -6   3   71.15    3.37
   1  -6   3   72.09    3.55
  -1  -6  -3   73.04    3.67
  -1  -6  -3   77.34    3.93
   1  -6   3   75.07    3.74
  -1  -6  -3   67.58    3.42
  -1   6  -3   72.63    6.54
   1   6   3   71.46    6.34
   1  -6   5   -0.37    0.64
  -1  -6  -5    0.58    0.81
   1  -6   5    0.32    0.65
  -1  -6  -5   -0.23    0.69
  -1   6  -5    1.33    1.15
   1   6   5    1.58    1.18
  -1  -6  -7   13.82    1.84
  -1  -6  -7   13.14    1.76
  -1   6  -7   15.51    3.00
   1  -6   7   13.75    1.77
  -1   6  -9    0.11    0.78
  -1  -6  -9    0.40    0.76
  -1  -6  -9   -0.30    0.74
   1  -6   9    0.03    0.88
  -1   6 -11    0.99    0.87
   1  -6  11    1.28    0.97
  -1  -6 -11   -0.24    0.84
  -1   6 -11    0.96    0.60
  -1  -6 -13   18.76    1.81
   1  -6  13   21.51    2.30
  -1   6 -13   20.29    1.84
  -1   6 -13   23.92    2.33
   1  -6  15   58.95    3.49
  -1   6 -15   56.72    3.30
   1  -6  17   16.11    1.74
  -1   6 -17   17.35    1.74
  -1   6 -19    0.02    0.40
  -1  -7  16    7.60    1.10
   1   7 -16    8.20    1.10
  -1  -7  14    5.01    1.09
   1   7 -14    4.48    0.98
  -1  -7  12   38.61    2.77
   1  -7 -12   32.45    2.38
   1   7 -12   34.07    2.44
   1   7 -12   34.48    2.51
  -1  -7  10   19.83    2.13
   1  -7 -10   20.10    2.03
   1  -7 -10   20.81    2.16
   1   7 -10   19.87    2.06
   1   7 -10   20.47    2.07
   1  -7  -8   17.07    2.01
   1  -7  -8   13.48    1.80
   1   7  -8   13.54    1.74
  -1  -7   8   15.13    1.82
   1  -7  -6    2.05    1.03
   1  -7  -6    1.37    0.77
  -1  -7   6    1.61    0.86
   1  -7  -6    1.01    0.90
   1   7  -6    2.05    0.88
   1  -7  -4  268.19    7.84
  -1  -7   4  210.69    6.25
   1  -7  -4  256.39    7.44
  -1  -7   4  203.15    5.85
   1  -7  -4  248.30    7.07
  -1  -7   4  251.73    6.58
   1  -7  -2    3.93    0.98
  -1  -7   2    5.16    1.21
   1  -7  -2    4.43    1.27
   1  -7  -2    5.28    1.32
  -1  -7   2    5.82    1.19
   1  -7   0  164.99    6.06
  -1  -7   0  165.83    5.98
   1  -7   0  157.40    5.75
  -1  -7   0  148.58    5.35
   1  -7   2  493.36   10.18
   1  -7   2  474.64    9.74
  -1  -7  -2  474.02    9.70
  -1  -7  -4  100.10    4.74
   1  -7   4   81.46    3.98
   1  -7   4   90.03    3.97
  -1  -7  -4   96.29    4.49
   1  -7   4   93.26    4.27
   1  -7   6    3.78    1.10
  -1  -7  -6    2.86    1.11
  -1  -7  -6    3.79    1.16
   1  -7   6    2.38    0.86
  -1  -7  -8   28.54    2.54
   1  -7   8   31.03    2.54
  -1   7  -8   29.52    2.60
  -1  -7  -8   28.14    2.51
   1  -7  10    1.00    0.85
  -1   7 -10    2.37    0.84
  -1   7 -10    0.95    0.78
  -1  -7 -10   -1.07    0.96
   1  -7  12   -0.55    0.75
  -1   7 -12   -0.79    0.74
  -1  -7 -12   -1.10    0.82
  -1   7 -14    6.66    1.16
   1  -7  14    7.59    1.31
  -1   7 -16   24.88    1.83
   1  -7  16   24.55    1.86
   1   8 -13   -0.42    0.46
  -1  -8  13    0.55    0.49
  -1  -8  11    8.11    1.13
   1   8 -11    4.63    0.87
   1   8 -11    5.93    1.02
   1  -8 -11    6.62    1.05
  -1  -8   9    8.09    1.17
   1  -8  -9    5.56    1.05
   1   8  -9    5.37    1.06
   1   8  -9    4.44    0.97
  -1  -8   7   10.49    1.33
   1  -8  -7   10.40    1.54
   1  -8  -7   12.09    1.63
   1   8  -7    9.25    1.53
   1   8  -7    8.85    1.30
   1  -8  -5   11.13    1.67
   1  -8  -5   10.28    1.51
   1   8  -5    8.67    1.32
   1  -8  -3   35.24    2.80
  -1  -8   3   29.11    2.26
   1   8  -3   28.15    2.21
   1  -8  -3   35.15    2.72
  -1  -8   3   24.11    1.97
   1  -8  -1    1.78    0.87
  -1  -8   1    0.90    0.66
  -1  -8   1    1.64    0.79
   1  -8  -1    0.43    0.66
   1  -8   1    9.01    1.46
  -1  -8  -1    7.48    1.37
   1  -8   1    8.62    1.38
  -1  -8  -1    7.83    1.27
   1  -8   3   99.12    4.24
  -1  -8  -3  105.34    4.47
   1  -8   3   99.18    4.19
  -1   8  -5    3.40    0.99
  -1  -8  -5    3.40    1.06
   1  -8   5    2.39    0.72
  -1  -8  -5    3.96    1.06
   1  -8   7    1.07    0.60
  -1   8  -7    1.94    0.82
  -1  -8  -7    0.30    0.78
   1  -8   9    2.90    0.81
  -1  -8  -9    0.43    0.72
  -1   8  -9    1.76    0.82
  -1   8  -9    1.63    0.77
  -1  -8 -11    8.17    1.11
  -1   8 -11    4.91    0.86
  -1   8 -11    5.90    1.09
   1  -8  11    8.21    1.14
  -1   8 -13   15.70    1.40
   1  -8  13   18.06    1.49
   1  -9  -8    0.47    0.43
   1   9  -8    3.21    0.70
   1   9  -6   -0.35    0.50
   1  -9  -6    0.35    0.57
   1   9  -4    1.60    0.77
   1  -9  -4    2.44    0.75
   1  -9  -4    0.45    0.61
   1   9  -2   -0.20    0.58
   1  -9  -2   -0.33    0.61
   1  -9  -2   -0.38    0.59
  -1  -9   2    0.09    0.49
   1   9   0    2.25    0.85
  -1  -9   0    1.76    0.69
   1  -9   0    0.83    0.55
   1  -9   0    0.97    0.60
  -1   9  -2   10.76    1.20
   1   9   2   16.59    1.68
   1  -9   2    5.27    0.90
  -1  -9  -2   16.45    1.61
  -1   9  -4    0.32    0.54
  -1   9  -4   -1.31    0.55
  -1  -9  -4   -0.79    0.77
  -1   9  -6    3.38    0.82
  -1  -9  -6    3.33    0.77
  -1  -9  -8    7.59    1.01
   2   0 -24    1.76    0.67
   2   0 -22    5.10    1.10
   2   0 -22    5.98    1.12
   2   0 -20   60.57    3.77
   2   0 -20   55.03    3.45
   2   0 -20   54.95    3.42
   2   0 -18  677.04   12.18
   2   0 -18  647.78   11.56
   2   0 -18  650.27   11.53
   2   0 -16  514.88    9.91
   2   0 -16  510.75    9.68
   2   0 -14   23.23    1.98
   2   0 -14   21.65    1.92
   2   0 -14   21.64    1.82
   2   0 -14   22.50    1.90
   2   0 -12  668.84    9.13
   2   0 -12  679.25    9.15
   2   0 -12  770.77    9.78
   2   0 -12  615.58   13.10
   2   0 -12  716.90    9.43
   2   0 -10  199.34    6.69
   2   0  -8   43.82    2.81
   2   0  -8   18.06    1.20
   2   0  -6  826.72   10.55
   2   0  -6  763.54    8.24
   2   0  -4  311.69    5.18
   2   0  -2  737.72    7.74
   2   0   0  247.81    4.52
   2   0   2  384.68    5.70
  -2   0  -4 9859.62   37.29
   2   0   4 9999.00   29.48
   2   0   6 1019.29   14.44
  -2   0  -6 1022.20   14.07
   2   0   8  118.60    5.58
  -2   0  -8  122.58    5.23
   2   0  10  417.56   11.83
  -2   0 -10  411.78   10.59
  -2   0 -12    0.42    0.59
  -2   0 -12    0.14    0.49
  -2   0 -12    0.47    0.41
  -2   0 -12    1.59    0.64
  -2   0 -14   50.82    2.89
  -2   0 -14   48.69    2.73
  -2   0 -14   46.04    2.69
  -2   0 -16    3.20    1.01
  -2   0 -16    3.06    0.92
  -2   0 -16    2.68    0.87
  -2   0 -18   10.14    1.60
  -2   0 -18   10.67    1.51
  -2   0 -18    9.88    1.48
  -2   0 -20    1.92    0.88
  -2   0 -20    2.19    0.77
  -2   0 -20    2.76    0.98
  -2   0 -22    0.89    0.71
  -2   0 -22    1.52    0.80
  -2   0 -24   98.91    3.49
   2   1 -23    6.68    1.15
   2  -1 -23    4.36    0.93
   2   1 -23    4.83    0.98
   2   1 -21   18.84    1.97
   2  -1 -21   17.32    1.91
   2   1 -21   19.65    2.07
   2  -1 -21   18.33    1.99
   2   1 -21   19.32    2.11
   2  -1 -19   25.03    2.36
   2   1 -19   26.21    2.44
   2  -1 -19   23.26    2.46
   2   1 -19   28.38    2.61
   2  -1 -19   25.12    2.44
   2  -1 -19   23.94    2.23
   2   1 -19   25.83    2.44
   2   1 -17  107.86    4.63
   2  -1 -17  106.52    4.58
   2   1 -17  100.64    4.54
   2  -1 -17  104.37    4.65
   2  -1 -17  100.59    4.36
   2   1 -17  111.18    4.76
   2  -1 -17  104.04    4.77
   2  -1 -15   28.03    2.11
   2   1 -15   31.91    2.42
   2   1 -15   34.48    2.33
   2  -1 -15   32.56    2.39
   2  -1 -15   36.07    2.58
   2  -1 -15   33.18    2.43
   2   1 -15   34.86    2.49
   2  -1 -15   31.96    2.48
   2   1 -15   33.09    2.44
   2   1 -13  225.87    5.61
   2  -1 -13  221.51    5.56
   2   1 -13  227.46    5.69
   2  -1 -13  217.64    5.90
   2  -1 -13  205.13    8.88
   2   1 -13  215.82    5.54
   2   1 -13  199.55    5.21
   2  -1 -13  223.83    5.82
   2  -1 -13  218.42    5.61
   2  -1 -11   55.42    2.64
   2  -1 -11   57.95    4.30
   2   1 -11   48.29    2.40
   2  -1  -9   16.74    2.18
   2   1  -9   13.29    1.40
   2  -1  -9   14.67    2.06
   2   1  -9   11.40    1.26
   2  -1  -7  136.85    5.18
   2  -1  -7  132.70    5.21
   2   1  -7  124.91    3.81
   2  -1  -5  562.70    9.34
   2   1  -5  515.72    7.43
   2   1  -3   83.70    2.95
   2   1  -1  540.49    7.18
   2   1   1   66.34    2.51
  -2  -1  -1   67.83    2.76
   2  -1   3 5583.30   24.13
  -2  -1  -3 5612.29   28.76
   2   1   3 5636.41   22.45
   2  -1   5  456.70    8.55
  -2  -1  -5  466.42    8.86
  -2  -1  -5  453.58    9.37
   2   1   5  456.59    6.64
  -2  -1  -7    7.99    1.47
  -2   1  -7    6.94    1.21
  -2  -1  -7    6.40    1.41
   2   1   7    7.99    0.84
   2   1   9  474.77   11.75
  -2   1  -9  436.07    9.53
  -2  -1  -9  459.05   11.59
  -2  -1  -9  412.74   10.60
   2   1  11  375.94   11.88
  -2  -1 -11  364.16    6.61
  -2   1 -11  347.38    6.49
  -2   1 -11  349.01    6.41
  -2  -1 -11  378.45   11.62
  -2   1 -13    0.86    0.50
  -2  -1 -13    0.12    0.57
  -2  -1 -13    0.69    0.55
  -2   1 -13    0.79    0.62
  -2   1 -13    0.42    0.41
  -2   1 -13    0.13    0.50
  -2  -1 -13    0.26    0.48
  -2  -1 -13   -0.81    0.82
  -2   1 -15   30.46    2.14
  -2   1 -15   34.12    2.49
  -2  -1 -15   33.69    2.53
  -2   1 -15   30.66    2.24
  -2  -1 -15   35.36    2.54
  -2   1 -15   32.26    2.40
  -2  -1 -15   33.47    2.37
  -2  -1 -15   24.58    3.38
  -2  -1 -17    8.10    1.40
  -2   1 -17    9.15    1.50
  -2   1 -17    8.61    1.33
  -2  -1 -17    8.90    1.44
  -2   1 -17    9.19    1.47
  -2  -1 -17    9.97    1.49
  -2   1 -17    8.61    1.30
  -2   1 -19   12.65    1.76
  -2  -1 -19   11.77    1.73
  -2  -1 -19   13.62    1.74
  -2   1 -19   12.33    1.52
  -2   1 -19   12.96    1.74
  -2  -1 -19   12.85    1.70
  -2   1 -19   12.90    1.51
  -2  -1 -21   12.18    1.60
  -2   1 -21   10.51    1.57
  -2   1 -21   10.18    1.51
  -2  -1 -21   11.25    1.56
  -2  -1 -21   10.23    1.40
  -2   1 -23    4.42    0.95
  -2   1 -23    3.47    0.89
  -2  -1 -23    3.61    0.85
  -2  -1 -23    1.83    0.57
   2  -2 -22   37.56    2.39
   2   2 -22   37.91    2.44
   2   2 -22   36.42    2.55
   2   2 -22   37.16    2.61
   2   2 -20   11.80    1.59
   2  -2 -20    8.64    1.38
   2   2 -20   10.37    1.61
   2  -2 -20   11.68    1.63
   2   2 -20    8.73    1.50
   2  -2 -18  429.25    9.01
   2   2 -18  451.23    9.26
   2  -2 -18  398.49    8.56
   2   2 -18  444.57    9.50
   2  -2 -18  404.16    9.46
   2   2 -18  425.93    9.44
   2  -2 -18  439.75    9.43
   2  -2 -16    0.45    0.66
   2   2 -16    0.88    0.70
   2  -2 -16    0.96    0.83
   2   2 -16    1.53    0.78
   2  -2 -16    1.54    0.89
   2  -2 -16    1.18    0.74
   2   2 -16    1.64    0.77
   2  -2 -16    2.34    1.40
   2  -2 -14   12.39    1.64
   2   2 -14   12.66    1.46
   2   2 -14   12.94    1.56
   2  -2 -14   14.47    1.67
   2  -2 -14   12.90    1.51
  -2  -2  14   12.01    1.43
   2  -2 -14   13.13    1.48
   2   2 -14   13.54    1.51
   2  -2 -14   11.82    1.65
   2   2 -14   11.88    1.47
   2  -2 -14   10.53    2.35
   2  -2 -12  273.99    6.41
   2  -2 -12  290.35    6.71
   2   2 -12  269.71    6.14
   2  -2 -12  269.43    6.09
  -2  -2  12  271.89    6.03
   2  -2 -12  261.21    5.97
   2  -2 -12  271.94    6.56
   2   2 -12  274.05    5.95
   2  -2 -12  282.09   10.83
   2   2 -12  288.17    6.15
   2  -2 -12  257.06    5.70
   2  -2 -10  136.91    4.17
   2   2 -10  134.34    3.91
   2  -2 -10  137.23    4.34
   2  -2 -10  148.33    7.21
   2  -2 -10  146.58    7.22
   2  -2  -8   15.88    2.35
   2  -2  -8   16.71    2.29
   2   2  -8   16.32    1.84
   2  -2  -6  131.24    5.70
   2   2  -6  135.61    4.88
   2  -2  -6  128.27    5.46
   2   2  -4    0.53    0.64
   2  -2  -4    0.57    0.62
   2  -2  -2  770.14   10.81
   2   2  -2  757.04   10.96
  -2  -2   0  335.67    6.26
   2  -2   0  328.53    6.27
   2   2   2 2480.69   19.26
   2  -2   2 2468.36   14.78
  -2  -2  -4 2116.13   20.62
   2   2   4 2091.54   17.56
   2  -2   4 2105.74   10.57
  -2  -2  -6    0.43    0.73
   2   2   6    0.07    0.44
  -2  -2  -8    0.75    1.05
  -2  -2  -8    0.74    1.05
  -2   2  -8    0.53    0.48
  -2  -2 -10   71.37    2.97
   2   2  10   70.55    4.98
  -2   2 -10   68.54    2.89
  -2  -2 -10   72.68    5.34
  -2  -2 -10   77.85    5.26
  -2  -2 -12    7.76    2.11
  -2  -2 -12   12.81    2.45
  -2  -2 -12   11.87    1.42
   2   2  12   12.96    2.48
  -2  -2 -12   10.30    1.22
  -2   2 -12    9.85    1.24
  -2  -2 -12   11.21    1.24
  -2   2 -12   12.21    1.33
  -2   2 -12   11.45    1.37
  -2  -2 -12   10.64    1.24
  -2   2 -14   15.09    1.57
  -2  -2 -14   13.90    1.67
  -2   2 -14   14.55    1.54
  -2   2 -14   16.45    1.72
  -2  -2 -14   16.06    1.66
  -2  -2 -14   12.16    2.53
  -2  -2 -14   15.78    1.65
  -2   2 -14   15.02    1.68
  -2   2 -16   -0.39    0.71
  -2  -2 -16   -0.41    0.75
  -2  -2 -16   -0.39    0.73
  -2   2 -16   -0.57    0.64
  -2   2 -16   -0.03    0.49
  -2  -2 -16   -0.19    0.60
  -2  -2 -16    0.47    0.62
  -2   2 -16   -0.28    0.68
  -2   2 -18   -0.50    0.82
  -2  -2 -18   -0.14    0.72
  -2  -2 -18   -0.21    0.74
  -2   2 -18   -0.36    0.56
  -2  -2 -18   -0.19    0.69
  -2   2 -18   -0.31    0.92
  -2   2 -20   -0.25    0.71
  -2  -2 -20    0.89    0.71
  -2  -2 -20    0.45    0.65
  -2   2 -20   -0.23    0.48
  -2   2 -20   -0.15    0.78
  -2   2 -22   27.67    2.21
  -2   2 -22   25.20    2.03
  -2  -2 -22   26.58    2.02
  -2  -2 -22   20.51    1.81
  -2   2 -24    1.84    0.57
   2   3 -23   -0.41    0.48
   2  -3 -21   12.13    1.37
   2   3 -21   10.23    1.30
   2   3 -21   13.93    1.61
   2   3 -21   13.14    1.61
   2  -3 -21   13.29    1.52
   2   3 -19    9.79    1.38
   2  -3 -19   10.32    1.35
   2  -3 -19    9.22    1.49
   2   3 -19   11.36    1.67
   2   3 -19    9.32    1.44
   2   3 -17   74.38    3.58
   2  -3 -17   80.77    3.65
   2  -3 -17   78.50    3.98
  -2  -3  17   74.15    3.62
   2  -3 -17   82.83    4.32
   2   3 -17   80.29    4.12
   2   3 -17   79.93    3.90
   2  -3 -15   17.81    2.07
   2   3 -15   19.24    2.01
  -2  -3  15   18.05    1.90
   2  -3 -15   16.03    1.86
   2   3 -15   15.29    1.63
   2  -3 -15   17.31    1.73
   2  -3 -15   12.75    2.89
   2   3 -15   20.05    1.92
   2  -3 -13   51.71    3.14
   2   3 -13   54.07    3.08
   2  -3 -13   50.40    3.07
  -2  -3  13   51.29    2.98
   2   3 -13   45.93    2.56
   2  -3 -13   46.87    2.53
   2  -3 -13   50.15    2.97
   2   3 -13   48.46    2.72
   2  -3 -13   46.92    5.12
   2   3 -11  338.58    6.50
   2  -3 -11  377.08   13.17
   2  -3 -11  385.67    7.88
   2  -3 -11  387.96    7.68
  -2  -3  11  357.19    7.33
   2   3 -11  327.20    6.30
   2  -3 -11  365.59    7.47
   2   3 -11  380.29    7.43
   2  -3 -11  371.25    7.79
   2  -3  -9  258.58    5.87
  -2  -3   9  219.65    5.35
   2  -3  -9  243.88    5.88
   2  -3  -9  234.62    9.59
   2   3  -9  235.83    8.02
   2   3  -9  238.96    5.46
   2  -3  -9  238.32    5.80
   2  -3  -9  234.64    5.59
   2   3  -7  511.75   11.63
   2  -3  -7  479.24   12.66
   2  -3  -5  336.89    9.58
   2   3  -5  335.60    9.25
   2   3  -3  162.66    6.34
   2  -3  -3  158.28    5.93
   2   3  -1   -0.16    0.77
   2  -3  -1    0.19    0.58
  -2  -3   1   -0.10    0.46
   2   3   1  475.15   10.23
  -2  -3  -1  455.64    9.22
   2  -3   1  448.59    8.10
  -2  -3  -3  338.45    9.13
  -2  -3  -3  334.07    8.88
   2  -3   3  312.77    5.64
   2   3   3  360.08    8.86
  -2  -3  -5   43.33    3.59
  -2  -3  -5   48.51    3.82
   2   3   5   51.19    3.36
  -2  -3  -7    4.55    1.55
  -2  -3  -7    4.64    1.59
   2   3   7    3.66    0.97
  -2  -3  -9  301.15    6.39
  -2   3  -9  286.98    6.07
  -2  -3  -9  305.10    6.39
  -2   3  -9  316.09    6.42
  -2  -3  -9  315.40   11.28
  -2  -3  -9  324.97   11.37
  -2  -3 -11    3.23    1.43
  -2  -3 -11    4.31    1.56
  -2  -3 -11    3.78    0.91
   2   3  11    4.89    1.55
  -2   3 -11    4.23    0.76
  -2  -3 -11    1.50    0.47
  -2   3 -11    4.95    0.99
  -2  -3 -11    4.28    0.96
  -2   3 -11    3.48    0.89
  -2  -3 -13    2.31    1.29
  -2  -3 -13    1.53    0.78
   2   3  13    0.63    0.87
  -2   3 -13    1.64    0.64
  -2  -3 -13    1.21    0.56
  -2   3 -13    1.18    0.76
  -2   3 -13    1.54    0.77
  -2   3 -15   24.05    2.19
  -2   3 -15   22.49    2.01
  -2  -3 -15   19.12    1.82
  -2  -3 -15   24.92    2.37
  -2  -3 -15   22.89    3.61
  -2   3 -15   27.03    2.37
  -2  -3 -17    2.27    0.73
  -2   3 -17    3.27    0.93
   2  -3  17    2.46    0.77
  -2  -3 -17    2.38    1.00
  -2   3 -17    2.60    0.98
  -2   3 -17    2.94    1.00
  -2  -3 -19    0.89    0.57
  -2   3 -19    0.39    0.64
  -2  -3 -19    0.70    0.83
  -2   3 -19    0.55    0.62
  -2   3 -19    0.40    0.71
  -2   3 -21    8.50    1.13
  -2  -3 -21    9.49    1.15
  -2  -3 -21    9.11    1.32
  -2   3 -21   10.69    1.43
  -2   3 -21    9.06    1.18
  -2   3 -23   12.44    1.34
   2   4 -22    5.57    0.96
   2   4 -20    5.76    0.99
   2   4 -20   11.77    1.52
  -2  -4  18   38.69    2.59
   2   4 -18   34.14    2.39
   2  -4 -18   34.19    2.75
   2   4 -18   38.25    2.81
  -2  -4  16    3.33    1.03
   2   4 -16    3.36    1.03
   2  -4 -16    2.55    1.04
   2   4 -16    2.46    0.85
  -2  -4  14    5.73    1.31
   2  -4 -14    8.09    2.45
   2  -4 -14    5.21    1.30
   2   4 -14    4.50    1.13
   2   4 -14    5.13    1.03
   2   4 -12   43.74    2.54
   2  -4 -12   55.57    3.44
  -2  -4  12   56.86    3.30
   2  -4 -12   53.92    5.81
   2  -4 -12   56.49    3.32
   2   4 -12   52.58    2.90
   2   4 -12   58.62    3.29
   2  -4 -12   56.72    3.50
   2  -4 -10    1.11    0.67
   2  -4 -10    1.25    1.23
   2   4 -10   -0.09    0.75
   2  -4 -10    0.59    0.70
  -2  -4  10    0.59    0.61
   2  -4 -10    0.07    0.70
   2  -4 -10    0.52    0.58
   2  -4 -10    0.97    0.73
   2   4 -10    1.30    0.68
   2   4 -10    0.62    0.52
   2  -4  -8    6.15    1.11
  -2  -4   8    7.15    1.15
   2  -4  -8    8.12    1.15
   2  -4  -8    7.16    1.18
   2  -4  -8    7.21    1.15
   2   4  -8    7.39    1.80
   2  -4  -8    8.18    2.16
   2  -4  -8    7.35    1.25
   2   4  -8    6.73    1.04
   2  -4  -6   28.35    2.08
  -2  -4   6   24.51    1.85
   2  -4  -6   28.50    2.00
   2  -4  -6   31.86    2.23
   2   4  -6   30.81    1.97
   2   4  -6   30.54    3.35
   2  -4  -6   24.93    3.26
   2  -4  -6   26.62    1.93
   2  -4  -6   23.71    1.88
   2   4  -4  707.85   15.72
   2  -4  -4  693.17   15.03
   2   4  -2    5.62    1.58
   2  -4  -2    5.38    1.40
  -2  -4   0   13.08    1.78
   2   4   0   15.99    2.36
   2  -4   0   13.08    1.87
  -2  -4  -2  107.17    5.35
   2   4   2  102.92    5.79
  -2  -4  -4  550.91    8.39
  -2  -4  -4  640.67    8.76
  -2  -4  -4  613.61   13.94
  -2  -4  -4  617.11   14.47
   2   4   4  701.13   14.59
  -2  -4  -6   63.83    2.91
  -2  -4  -6   56.78    2.79
  -2  -4  -6   53.03    2.69
  -2   4  -6   59.58    2.82
  -2  -4  -6   51.29    4.42
   2   4   6   60.02    4.29
  -2  -4  -6   59.42    4.86
  -2  -4  -8   53.40    2.88
  -2  -4  -8   49.40    2.76
  -2  -4  -8   44.86    2.53
  -2   4  -8   48.45    2.68
  -2  -4  -8   45.55    4.53
  -2  -4  -8   48.54    4.76
  -2  -4 -10  122.26    4.56
  -2  -4 -10  121.29    7.89
  -2  -4 -10  115.51    7.66
  -2  -4 -10  121.60    4.28
  -2   4 -10  126.40    4.58
  -2   4 -10  122.17    4.46
  -2  -4 -12    3.29    1.50
  -2  -4 -12    4.26    1.12
  -2   4 -12    4.14    1.09
  -2   4 -12    4.36    1.02
  -2  -4 -14   -0.44    0.99
  -2   4 -14   -0.02    0.68
  -2   4 -14    0.54    0.66
  -2  -4 -14    0.89    0.83
  -2   4 -16    2.34    0.91
  -2   4 -16    4.22    1.17
  -2  -4 -16    2.80    1.08
   2  -4  16    3.30    1.13
  -2   4 -18    2.64    0.93
  -2   4 -18    2.65    0.94
   2  -4  18    2.12    0.85
  -2  -4 -18    2.56    1.02
  -2   4 -20    5.64    1.04
  -2   4 -20    6.14    1.13
   2  -4  20    4.19    0.74
  -2   4 -22   15.64    1.39
   2   5 -21   19.43    1.55
   2   5 -19   13.96    1.63
  -2  -5  19   12.26    1.32
   2   5 -17   19.78    2.04
  -2  -5  17   20.21    2.00
   2   5 -15   39.25    2.90
  -2  -5  15   37.14    2.84
  -2  -5  13   36.08    2.90
   2   5 -13   33.75    2.48
   2  -5 -13   38.66    3.08
   2   5 -13   36.82    2.80
   2  -5 -11    4.62    1.08
   2  -5 -11    4.84    1.26
  -2  -5  11    4.91    1.24
   2  -5 -11    2.83    1.73
   2  -5 -11    4.44    1.21
   2  -5 -11    4.87    1.08
   2  -5 -11    4.72    1.23
   2   5 -11    3.69    0.99
   2   5 -11    4.69    1.16
   2  -5  -9    2.45    0.89
   2   5  -9    0.67    0.87
   2  -5  -9   -0.65    1.43
   2  -5  -9    1.04    0.82
  -2  -5   9    3.28    1.02
   2  -5  -9    1.80    0.82
   2  -5  -9    2.21    0.80
   2   5  -9    1.92    0.84
   2   5  -9    1.90    0.84
   2  -5  -9    1.93    0.97
   2  -5  -7   36.33    2.68
  -2  -5   7   31.02    2.34
   2  -5  -7   31.06    2.38
   2  -5  -7   33.95    2.56
   2  -5  -7   38.02    2.64
   2  -5  -7   36.03    4.47
   2   5  -7   33.17    4.03
   2   5  -7   35.94    2.47
   2   5  -5    1.89    1.18
   2  -5  -5   -0.23    1.07
   2  -5  -5    0.01    0.76
  -2  -5   5    0.55    0.61
   2  -5  -5    0.04    0.54
   2  -5  -5    0.45    0.64
  -2  -5   5    1.85    0.60
   2  -5  -5   -0.23    0.78
  -2  -5   3   33.24    2.12
   2  -5  -3   37.14    2.46
  -2  -5   3   28.06    1.91
  -2  -5   3   39.53    2.39
   2  -5  -3   38.88    2.44
   2  -5  -3   35.38    2.45
   2  -5  -3   38.53    3.94
   2   5  -3   40.77    4.35
   2  -5  -3   40.00    2.51
  -2  -5   1    4.54    0.82
   2  -5  -1    9.56    1.35
   2  -5  -1    8.03    1.09
  -2  -5   1    9.93    1.28
  -2  -5   1    6.71    1.02
   2  -5  -1    6.98    1.14
   2   5  -1    7.85    1.98
   2  -5  -1    4.68    1.36
   2  -5  -1    7.84    1.13
   2  -5   1    4.65    0.71
   2  -5   1    7.86    1.16
  -2  -5  -1    8.60    1.26
   2  -5   1    7.56    1.15
  -2  -5  -1    9.14    1.30
   2   5   1    6.14    1.84
  -2  -5  -1   11.47    2.03
  -2  -5  -1    3.59    0.76
   2  -5   1    6.99    1.07
   2  -5   3  132.60    4.48
  -2  -5  -3  128.90    4.54
   2  -5   3  130.56    4.43
  -2  -5  -3  138.88    4.55
  -2  -5  -3  127.16    7.01
   2   5   3  124.42    7.38
  -2  -5  -3  106.69    3.89
   2  -5   3   98.84    3.54
  -2  -5  -5   36.05    2.45
   2  -5   5   31.26    2.20
  -2  -5  -5   33.88    2.44
  -2   5  -5   34.10    2.36
   2   5   5   34.42    3.89
  -2  -5  -5   37.15    4.06
  -2  -5  -7   41.68    2.87
   2  -5   7   37.44    2.44
  -2  -5  -7   45.59    2.88
  -2  -5  -7   45.77    2.85
  -2   5  -7   44.65    2.75
  -2  -5  -7   48.80    5.03
   2   5   7   34.65    3.69
  -2  -5  -9    5.24    1.19
  -2   5  -9    5.68    1.86
  -2  -5  -9    5.65    2.00
  -2  -5  -9    2.80    0.83
  -2  -5  -9    3.83    1.05
  -2   5  -9    3.92    0.99
  -2  -5 -11   71.20    3.82
  -2  -5 -11   71.40    6.71
  -2  -5 -11   72.33    3.63
  -2   5 -11   76.02    3.74
  -2   5 -11   72.99    3.95
  -2  -5 -13   16.78    2.01
  -2   5 -13   16.97    1.89
  -2   5 -13   15.68    1.97
  -2  -5 -15    4.74    1.30
   2  -5  15    4.85    1.31
  -2   5 -15    3.95    1.05
  -2   5 -15    4.61    1.19
   2  -5  17   15.18    1.79
  -2   5 -17   15.32    1.68
  -2   5 -17   14.14    1.70
   2  -5  19   11.50    1.34
  -2   5 -19    7.84    1.12
  -2   5 -19   11.56    1.36
  -2  -6  18   -0.24    0.48
   2   6 -18    0.49    0.63
  -2  -6  16   29.18    2.31
   2   6 -16   26.95    2.19
  -2  -6  14   19.61    2.10
   2   6 -14   18.53    1.98
  -2  -6  12    1.21    0.97
   2   6 -12    2.31    0.89
   2   6 -12    1.59    0.72
   2  -6 -12    0.56    0.59
   2  -6 -12    1.79    0.82
   2  -6 -10    6.03    1.25
   2  -6 -10    4.31    1.30
  -2  -6  10    4.63    1.23
   2  -6 -10    4.36    1.31
   2  -6 -10    5.35    1.25
   2   6 -10    4.59    1.12
   2   6 -10    6.50    1.32
   2  -6  -8    3.68    1.05
   2  -6  -8    1.96    1.01
  -2  -6   8    2.17    0.90
   2  -6  -8    2.77    1.87
   2   6  -8   -2.17    1.18
   2  -6  -8    2.60    1.00
   2  -6  -8    2.51    1.05
   2   6  -8    1.93    0.85
   2  -6  -6    4.89    1.22
   2  -6  -6    5.02    1.25
  -2  -6   6    5.70    1.19
   2   6  -6    4.97    2.09
   2  -6  -6    1.21    1.56
   2  -6  -6    4.94    1.17
   2  -6  -6    5.31    1.29
   2   6  -6    5.65    1.13
   2   6  -4   -3.14    1.44
   2  -6  -4    0.78    1.24
  -2  -6   4    0.13    0.59
   2  -6  -4   -0.35    0.76
   2  -6  -4   -0.46    0.73
  -2  -6   4    0.91    0.61
   2  -6  -4   -0.18    0.79
   2  -6  -4    0.03    0.77
  -2  -6   4   -0.18    0.42
   2   6  -2    0.14    0.87
   2  -6  -2    0.85    0.74
  -2  -6   2   -0.23    0.49
   2  -6  -2    0.44    0.62
   2  -6  -2    0.16    0.72
  -2  -6   2   -0.12    0.60
  -2  -6   2    0.79    0.59
   2  -6  -2    0.31    0.67
   2  -6   0   63.02    3.57
  -2  -6   0   66.49    3.57
   2  -6   0   54.68    3.10
   2  -6   0   61.36    3.43
  -2  -6   0   59.24    3.16
   2   6   0   56.98    5.68
   2  -6   2   43.88    2.93
  -2  -6  -2   44.61    2.98
   2  -6   2   31.92    2.24
   2   6   2   35.38    4.49
  -2  -6  -2   41.40    2.77
   2  -6   2   42.96    2.85
  -2   6  -4   -0.12    0.49
  -2  -6  -4   -0.09    0.70
   2  -6   4    0.76    0.73
  -2  -6  -4   -0.49    0.83
   2  -6   4    0.85    0.63
   2   6   4    1.94    1.18
   2  -6   6   84.44    3.86
  -2  -6  -6   81.92    4.02
  -2   6  -6   84.56    7.23
  -2   6  -6   71.55    3.53
  -2  -6  -6   85.52    4.20
  -2  -6  -8   74.26    3.92
  -2  -6  -8   75.05    3.95
  -2   6  -8   61.50    6.13
  -2   6  -8   72.12    3.57
  -2  -6 -10   13.61    1.72
  -2   6 -10   18.45    2.14
  -2   6 -10   16.36    1.79
   2  -6  10   16.23    2.01
  -2   6 -12    3.11    1.07
  -2  -6 -12    2.56    0.71
  -2   6 -12    3.62    0.94
   2  -6  12    3.78    1.26
  -2   6 -14   27.56    2.41
  -2   6 -14   25.59    2.07
   2  -6  14   30.87    2.69
  -2   6 -16    8.98    1.32
  -2   6 -16    5.52    0.99
   2  -6  16    8.83    1.43
  -2   6 -18   41.74    2.36
   2  -6  18   37.25    2.28
   2   7 -15    0.45    0.51
  -2  -7  15    0.75    0.53
  -2  -7  13    2.22    0.92
   2   7 -13    2.74    0.76
   2  -7 -13    0.27    0.55
   2   7 -13    0.85    0.66
  -2  -7  11   27.61    2.37
   2  -7 -11   25.39    2.14
   2  -7 -11   26.27    2.28
   2   7 -11   26.76    2.29
   2   7 -11   25.70    2.17
   2   7  -9    0.69    0.74
   2   7  -9    0.49    0.64
   2  -7  -9    0.75    0.74
   2  -7  -9    1.10    0.76
  -2  -7   9    0.03    0.74
   2  -7  -7    6.78    1.38
  -2  -7   7    8.06    1.40
   2  -7  -7    6.97    1.43
   2  -7  -7    7.03    1.44
   2   7  -7    6.42    1.43
   2   7  -7    7.03    1.29
   2  -7  -5    2.32    1.05
   2  -7  -5    1.43    0.92
  -2  -7   5    3.25    1.01
   2  -7  -5    2.28    0.96
   2  -7  -5    2.55    1.14
   2   7  -5    1.31    0.70
  -2  -7   3   37.09    2.68
   2  -7  -3   41.21    3.22
   2  -7  -3   38.44    2.72
   2  -7  -3   32.58    2.64
   2   7  -3   32.03    2.40
  -2  -7   3   32.36    2.35
   2  -7  -3   40.45    3.07
   2  -7  -1    1.35    0.70
   2  -7  -1    2.26    1.00
  -2  -7   1    1.28    0.78
  -2  -7   1    1.41    0.80
   2  -7  -1    1.88    0.97
   2  -7  -1    1.27    0.67
   2  -7   1   11.58    1.73
   2  -7   1   10.16    1.59
  -2  -7  -1   10.02    1.53
  -2  -7  -1    9.27    1.50
   2  -7   3   71.53    3.88
  -2  -7  -3   74.84    4.09
   2  -7   3   73.08    3.88
  -2  -7  -3   70.02    3.79
  -2  -7  -5   26.79    2.56
  -2  -7  -5   30.52    2.58
   2  -7   5   29.35    2.44
   2  -7   5   29.57    2.39
  -2  -7  -7   26.00    2.41
   2  -7   7   26.01    2.32
   2  -7   7   23.98    2.08
   2  -7   9    1.72    0.89
  -2   7  -9    1.68    1.04
  -2  -7  -9    0.26    0.84
   2  -7  11   -0.61    0.92
  -2   7 -11    0.77    0.82
  -2   7 -11    1.90    0.70
  -2  -7 -11    0.05    0.76
   2  -7  13    0.94    0.72
  -2   7 -13    0.73    0.68
  -2   7 -15   15.85    1.57
   2  -7  15   19.11    1.81
  -2  -8  12    1.19    0.54
   2  -8 -12    0.45    0.41
   2   8 -12   -0.40    0.38
   2  -8 -10   18.86    1.82
   2   8 -10   19.46    1.82
  -2  -8  10   21.32    1.80
   2   8  -8   -0.08    0.60
   2   8  -8   -0.16    0.50
  -2  -8   8   -0.16    0.49
   2  -8  -8   -0.65    0.69
   2  -8  -8   -0.41    0.61
   2  -8  -6   22.25    2.24
   2  -8  -6   22.71    2.15
   2   8  -6   21.36    2.12
  -2  -8   6   20.82    1.79
   2  -8  -4   27.57    2.52
   2   8  -4   22.84    2.33
   2  -8  -4   22.20    2.20
   2  -8  -2   20.73    2.24
  -2  -8   2   18.59    1.88
  -2  -8   2   16.33    1.64
   2  -8  -2   18.62    2.06
   2  -8  -2   16.12    1.71
  -2  -8   0   -0.66    0.82
   2  -8   0    1.09    0.79
  -2  -8   0    0.00    0.63
   2  -8   0    0.49    0.75
  -2  -8  -2  249.19    7.01
   2  -8   2  247.99    6.85
   2  -8   2  232.51    6.62
  -2  -8  -2  225.07    6.36
   2   8   4    3.84    1.06
   2  -8   4    2.54    0.87
  -2  -8  -4    2.72    0.98
  -2  -8  -6    0.56    0.74
  -2   8  -6    1.61    0.80
  -2  -8  -8   18.55    1.85
   2  -8   8   17.97    1.70
  -2   8  -8   18.46    1.84
  -2  -8 -10    9.38    1.27
  -2   8 -10    5.94    0.91
  -2   8 -10    8.91    1.26
   2  -8  10    8.16    1.16
  -2   8 -12    0.73    0.52
   2  -8  12    2.70    0.68
   2   9  -7    5.33    0.89
   2  -9  -7    3.70    0.77
   2  -9  -5    1.44    0.57
   2   9  -5    1.91    0.71
   2  -9  -5    1.93    0.61
   2   9  -3    7.25    1.28
   2  -9  -3    7.97    1.17
   2  -9  -3    7.18    1.11
   2   9  -1    4.95    1.02
   2  -9  -1    2.87    0.76
   2  -9  -1    4.08    0.88
  -2  -9   1    5.84    1.05
  -2   9  -1    0.82    0.50
   2   9   1    2.36    0.78
   2  -9   1    0.39    0.54
  -2  -9  -1    2.26    0.83
   2  -9   1    0.96    0.48
  -2   9  -3    0.54    0.46
   2  -9   3    0.49    0.40
   2   9   3    0.68    0.53
  -2   9  -5    0.38    0.41
  -2  -9  -5    2.35    0.80
  -2  -9  -7    4.91    0.98
  -2   9  -7    0.65    0.43
   3   0 -23   -1.25    0.68
   3   0 -23    0.32    0.57
   3   0 -21   -0.22    0.66
   3   0 -21   -0.51    0.86
   3   0 -19    0.08    0.87
   3   0 -19    0.17    0.81
   3   0 -19    0.44    0.64
   3   0 -19   -0.03    0.72
   3   0 -17   -0.26    0.83
   3   0 -17   -0.68    0.78
   3   0 -17   -0.13    0.76
   3   0 -17   -0.15    0.71
   3   0 -15    0.09    0.63
   3   0 -15    0.16    0.65
   3   0 -15    0.52    0.68
   3   0 -15    0.12    0.58
   3   0 -13   -0.24    0.60
   3   0 -13   -0.18    0.60
   3   0 -13   -0.41    0.63
   3   0 -13    0.05    0.61
   3   0 -13    0.37    0.59
   3   0 -11   -0.20    0.44
   3   0 -11    0.36    0.58
   3   0 -11    0.03    0.51
   3   0 -11    0.58    0.61
   3   0  -9    0.15    0.37
   3   0  -9   -1.58    0.89
   3   0  -7    0.37    0.49
   3   0  -7    0.35    0.68
   3   0  -5   -0.02    0.49
   3   0  -3    0.28    0.57
   3   0  -1    0.02    0.58
   3   0   1    0.11    0.52
   3   0   3   -0.04    0.56
  -3   0  -5    0.66    0.82
   3   0   5    0.13    0.50
   3   0   7   -0.25    0.88
  -3   0  -7    0.19    0.84
   3   0   9    0.69    1.04
  -3   0  -9    0.32    0.80
   3   0  11    0.45    1.05
  -3   0 -11    0.48    0.59
  -3   0 -11   -0.61    0.82
  -3   0 -11    0.32    0.45
  -3   0 -13    0.48    0.64
  -3   0 -13    0.04    0.50
  -3   0 -13   -0.03    0.61
  -3   0 -13   -0.21    0.55
  -3   0 -15    0.32    0.68
  -3   0 -15    0.58    0.69
  -3   0 -15   -0.04    0.57
  -3   0 -17   -0.11    0.71
  -3   0 -17   -0.30    0.74
  -3   0 -17   -0.09    0.63
  -3   0 -19   -0.14    0.84
  -3   0 -19   -0.25    0.64
  -3   0 -19    0.09    0.65
  -3   0 -21    0.01    0.71
  -3   0 -21    0.05    0.59
  -3   0 -21    0.00    0.60
  -3   0 -23    0.44    0.50
  -3   0 -23   -0.78    0.61
   3   1 -24    0.38    0.46
   3   1 -24    0.76    0.52
   3  -1 -24    1.36    0.52
   3  -1 -22    0.13    0.59
   3   1 -22    1.25    0.72
   3  -1 -22    1.12    0.70
   3   1 -22    0.36    0.61
   3   1 -20    4.48    1.14
   3  -1 -20    5.36    1.13
   3  -1 -20    4.17    1.10
   3   1 -20    5.21    1.24
   3  -1 -20    5.20    1.18
   3   1 -20    4.21    1.18
   3   1 -18    3.21    1.08
   3  -1 -18    5.98    1.39
   3   1 -18    4.31    1.17
   3  -1 -18    2.95    0.95
   3   1 -18    3.33    0.86
   3  -1 -18    4.76    1.19
   3   1 -18    4.12    1.10
   3   1 -16   35.75    2.71
   3  -1 -16   34.82    2.78
   3   1 -16   33.93    2.47
   3  -1 -16   32.86    2.54
   3  -1 -16   33.95    2.67
   3   1 -16   31.83    2.57
   3  -1 -16   33.26    2.57
   3   1 -16   38.32    2.73
   3   1 -14   26.52    2.14
   3  -1 -14   25.08    2.17
   3  -1 -14   24.54    2.12
   3   1 -14   24.85    2.02
   3  -1 -14   26.11    2.23
   3   1 -14   22.30    1.99
   3  -1 -14   18.50    2.88
   3  -1 -14   25.17    2.06
   3   1 -14   24.54    2.08
   3  -1 -12    1.15    0.68
   3   1 -12    0.02    0.52
   3  -1 -12    1.11    0.67
   3   1 -12    0.71    0.46
   3  -1 -12    0.67    0.59
   3  -1 -12    0.61    0.58
   3   1 -12    0.53    0.46
   3  -1 -12    1.66    1.06
   3   1 -10  153.03    5.42
   3  -1 -10  192.26    7.73
   3   1  -8   25.08    2.07
   3  -1  -8   25.33    2.57
   3   1  -8   26.63    2.15
   3  -1  -6   32.21    2.67
   3   1  -6   34.91    2.35
   3   1  -4  244.73    5.82
   3   1  -2  174.12    4.85
   3   1   0  314.93    6.34
   3  -1   2  947.34    9.70
  -3  -1  -2  968.11   12.70
   3   1   2  985.22   11.41
   3  -1   4 5116.05   28.09
  -3  -1  -4 5135.05   32.47
  -3   1  -6    1.05    0.89
  -3  -1  -6    1.47    1.03
   3   1   6    1.08    0.55
   3  -1   6    1.13    0.82
   3  -1   8  379.96   10.38
   3   1   8  378.20   10.64
  -3  -1  -8  379.80   10.59
  -3   1  -8  384.81    9.66
   3   1  10  298.04   10.45
  -3  -1 -10  298.90   10.33
  -3   1 -10  284.82    8.89
  -3  -1 -12    5.14    1.56
  -3   1 -12    3.58    1.15
   3   1  12    6.79    1.94
  -3  -1 -12    3.62    0.81
  -3   1 -12    4.00    0.88
  -3  -1 -12    3.88    0.83
  -3   1 -12    4.47    0.91
  -3  -1 -12    3.78    0.76
  -3   1 -12    3.89    0.87
  -3   1 -12    2.40    0.61
  -3   1 -14   48.96    2.50
  -3   1 -14   50.63    2.86
  -3  -1 -14   50.24    2.96
  -3   1 -14   53.25    3.05
  -3  -1 -14   55.57    3.09
  -3  -1 -14   49.10    2.73
  -3   1 -14   52.35    2.91
  -3  -1 -14   47.27    4.82
  -3   1 -16    6.81    1.19
  -3  -1 -16    7.26    1.22
  -3   1 -16    6.88    1.27
  -3   1 -16    7.48    1.37
  -3  -1 -16    7.37    1.34
  -3  -1 -16    6.97    1.32
  -3  -1 -18   59.82    3.44
  -3   1 -18   58.78    3.47
  -3  -1 -18   60.31    3.55
  -3   1 -18   59.70    3.57
  -3   1 -18   57.95    3.29
  -3  -1 -18   58.78    3.52
  -3  -1 -20   30.56    2.48
  -3   1 -20   30.30    2.51
  -3  -1 -20   29.05    2.43
  -3   1 -20   29.27    2.50
  -3  -1 -20   31.93    2.52
  -3   1 -20   24.03    2.05
  -3  -1 -22   -0.40    0.51
  -3   1 -22    0.61    0.62
  -3  -1 -22    0.81    0.70
  -3   1 -22    1.24    0.67
  -3  -1 -22    0.37    0.54
  -3  -1 -24   43.53    2.17
  -3   1 -24   49.16    2.34
  -3   1 -24   50.12    2.46
   3   2 -23    0.43    0.48
   3  -2 -23    0.16    0.48
   3   2 -23    0.88    0.56
   3  -2 -21    1.91    0.80
   3   2 -21    1.79    0.74
   3   2 -21    2.17    0.95
   3  -2 -21    1.73    0.79
   3   2 -21    1.87    0.85
   3  -2 -19   59.37    3.35
   3   2 -19   58.32    3.34
   3  -2 -19   54.51    3.56
   3  -2 -19   59.59    3.54
   3   2 -19   62.73    3.71
   3   2 -19   63.76    3.67
   3  -2 -17  435.15    8.90
   3   2 -17  459.68    9.22
   3   2 -17  463.47    9.51
   3   2 -17  444.99    8.85
   3  -2 -17  451.99    9.69
   3   2 -17  448.34    9.65
   3   2 -15   86.89    3.88
   3  -2 -15   86.89    4.32
   3  -2 -15   87.56    4.17
   3   2 -15   85.19    3.99
   3  -2 -15   87.81    3.84
   3   2 -15   89.89    3.93
   3  -2 -15   68.74    3.44
  -3  -2  15   74.24    3.43
   3   2 -15   84.69    3.83
   3  -2 -15   74.12    6.43
   3  -2 -13    4.76    1.01
   3  -2 -13    4.27    1.02
   3   2 -13    3.68    0.93
   3  -2 -13    3.33    0.85
  -3  -2  13    4.27    0.93
   3   2 -13    3.90    0.89
   3  -2 -13    3.38    0.76
   3   2 -13    3.32    0.80
   3  -2 -13    5.10    1.68
   3   2 -11  143.20    4.39
   3  -2 -11  140.96    4.86
   3  -2 -11  148.19    4.67
   3  -2 -11  134.70    4.16
  -3  -2  11  147.32    4.35
   3   2 -11  146.64    4.23
   3  -2 -11  120.41    3.78
   3  -2 -11  125.69    4.01
   3   2 -11  138.32    4.00
   3  -2 -11  145.87    7.67
   3  -2  -9    0.38    0.86
   3   2  -9    0.49    0.63
   3   2  -7    5.43    1.21
   3  -2  -7    7.62    1.60
   3  -2  -5  123.91    5.38
   3   2  -5  125.11    4.93
   3  -2  -3  187.70    6.06
   3   2  -3  199.62    6.06
   3  -2  -1  268.22    6.74
  -3  -2   1  267.00    5.86
   3   2  -1  251.80    6.72
  -3  -2  -1   78.32    3.68
   3   2   1   83.85    3.81
  -3  -2  -3  988.49   14.56
   3   2   3 1083.54   13.54
   3   2   5  757.48   11.65
  -3  -2  -5  745.06   13.96
   3   2   7   38.99    2.69
  -3  -2  -7   41.49    3.72
  -3   2  -7   36.31    2.97
  -3  -2  -9  150.06    7.50
  -3   2  -9   87.30    4.54
  -3  -2 -11  200.48    9.47
  -3  -2 -11  192.31    5.18
   3   2  11  199.05    9.10
  -3   2 -11  183.40    4.95
  -3  -2 -11  149.90    4.36
  -3   2 -11  191.96    5.16
  -3   2 -11  151.74    4.28
  -3  -2 -13   27.67    3.73
  -3  -2 -13   26.37    2.18
   3   2  13   21.85    3.34
  -3  -2 -13   25.53    2.04
  -3   2 -13   24.67    2.04
  -3   2 -13   26.09    1.91
  -3  -2 -13   26.82    1.98
  -3   2 -13   27.42    2.17
  -3   2 -15   24.56    1.99
  -3   2 -15   22.68    2.03
  -3  -2 -15   23.76    2.24
  -3  -2 -15   23.10    2.10
  -3   2 -15   24.17    2.15
  -3  -2 -15   21.89    3.75
  -3  -2 -15   26.59    2.16
  -3   2 -15   24.87    2.24
  -3  -2 -17    0.99    0.82
  -3  -2 -17    0.45    0.73
  -3   2 -17    1.55    0.89
  -3   2 -17    1.02    0.65
  -3   2 -17    1.29    0.64
  -3  -2 -17    2.50    0.91
  -3   2 -17    0.76    0.76
  -3  -2 -19    1.04    0.62
  -3   2 -19    1.65    0.78
  -3  -2 -19    1.56    0.86
  -3   2 -19    1.10    0.49
  -3   2 -19    0.55    0.75
  -3  -2 -19    1.41    0.58
  -3   2 -21   40.50    2.68
  -3  -2 -21   37.03    2.47
  -3   2 -21   39.12    2.58
  -3  -2 -21   37.49    2.61
  -3   2 -23   -1.13    0.59
  -3   2 -23    0.04    0.44
  -3  -2 -23   -0.44    0.44
  -3  -2 -23   -0.02    0.39
   3   3 -22    2.00    0.52
   3   3 -22    7.67    1.19
   3  -3 -20    4.57    1.00
   3   3 -20    2.72    0.79
   3   3 -20    2.72    0.88
   3   3 -20    3.30    1.02
   3  -3 -20    2.85    0.95
   3  -3 -18    0.21    0.52
   3   3 -18    0.34    0.59
   3   3 -18    0.79    0.77
   3  -3 -18    0.71    0.79
   3   3 -18    0.92    0.73
   3  -3 -16  242.82    7.37
   3   3 -16  250.73    7.22
  -3  -3  16  232.41    6.50
   3  -3 -16  225.78    6.01
   3   3 -16  222.59    6.14
   3  -3 -16  218.03   11.94
   3   3 -16  219.96    6.24
   3  -3 -14   18.64    2.09
   3   3 -14   19.81    2.03
  -3  -3  14   19.64    1.96
   3   3 -14   16.02    1.65
   3  -3 -14   17.98    1.69
   3  -3 -14   20.90    1.99
   3   3 -14   16.59    1.71
   3  -3 -14   16.99    3.33
   3   3 -12   17.71    1.59
   3  -3 -12   22.71    3.56
   3  -3 -12   20.52    2.04
  -3  -3  12   26.06    2.11
   3  -3 -12   24.04    2.04
   3  -3 -12   21.59    1.67
   3   3 -12   23.74    1.83
   3  -3 -12   24.89    2.10
   3   3 -12   20.98    1.77
   3   3 -12   24.00    2.04
   3  -3 -12   22.89    2.11
   3   3 -10   67.51    4.51
   3  -3 -10   69.38    3.31
  -3  -3  10   64.20    3.05
   3  -3 -10   66.33    5.53
   3  -3 -10   64.41    3.15
   3   3 -10   53.08    2.66
   3  -3 -10   65.87    3.25
   3   3 -10   67.32    3.08
  -3  -3   8   32.75    2.06
   3  -3  -8   36.86    2.29
   3  -3  -8   34.47    2.13
   3   3  -8   33.39    3.18
   3  -3  -8   32.93    3.62
   3   3  -8   36.79    2.11
   3  -3  -8   35.60    2.23
   3   3  -6    1.04    0.77
   3  -3  -6    1.96    1.17
   3   3  -4  149.55    6.34
   3  -3  -4  158.17    6.48
  -3  -3   2   14.80    1.48
   3  -3  -2   14.71    1.99
   3   3  -2   13.42    2.08
  -3  -3   0  100.37    4.30
   3  -3   0  100.61    4.37
   3   3   0   96.44    4.96
  -3  -3  -2  196.73    6.72
   3  -3   2  202.69    5.52
   3   3   2  210.18    7.17
  -3  -3  -4   43.75    3.61
   3   3   4   41.69    3.19
  -3  -3  -6  125.83    6.53
   3   3   6  122.46    5.49
  -3  -3  -8    0.26    1.05
  -3   3  -8    1.53    0.67
  -3  -3  -8    1.46    0.61
  -3  -3 -10    2.14    1.10
  -3  -3 -10    3.72    0.90
   3   3  10    3.40    1.36
  -3   3 -10    2.77    0.69
  -3   3 -10    4.46    1.01
  -3   3 -10    3.59    0.76
  -3  -3 -12   26.99    3.81
  -3  -3 -12   30.58    2.41
   3   3  12   24.76    3.61
  -3  -3 -12   23.32    1.80
  -3   3 -12   28.34    2.09
  -3   3 -12   30.43    2.34
  -3   3 -12   29.37    2.17
  -3  -3 -14   10.59    2.59
   3   3  14    6.15    1.94
  -3  -3 -14   12.32    1.69
  -3   3 -14   11.95    1.54
  -3   3 -14   11.70    1.60
  -3  -3 -14   11.56    1.42
  -3   3 -14   11.63    1.47
  -3   3 -16   18.14    1.78
  -3  -3 -16   20.21    2.24
  -3   3 -16   17.62    1.87
  -3   3 -16   21.25    2.16
  -3   3 -16   19.82    1.94
  -3  -3 -16   17.72    1.83
   3  -3  18    3.14    0.89
  -3  -3 -18    1.87    0.96
  -3   3 -18    2.58    0.82
  -3   3 -18    2.37    0.88
  -3  -3 -18    2.31    0.84
  -3   3 -18    1.29    0.67
  -3  -3 -20   10.40    1.53
  -3   3 -20   10.25    1.28
  -3   3 -20   11.05    1.54
  -3  -3 -20   10.35    1.28
  -3   3 -20    7.98    1.18
  -3  -3 -22   19.47    1.66
  -3   3 -22   23.23    1.86
   3   4 -21    7.54    1.16
   3  -4 -19    1.76    0.85
   3   4 -19    1.93    0.90
  -3  -4  19    1.23    0.47
   3   4 -17    0.64    0.83
   3  -4 -17    0.73    0.93
  -3  -4  17    1.38    0.78
   3  -4 -15   95.35    4.76
   3   4 -15   96.70    4.49
  -3  -4  15   88.51    4.23
   3  -4 -13    7.61    2.34
  -3  -4  13   10.55    1.58
   3  -4 -13   10.71    1.63
   3  -4 -13   10.97    1.62
   3   4 -13   10.69    1.43
   3  -4 -13    8.71    1.65
   3   4 -13   10.55    1.58
   3  -4 -11   61.19    6.04
   3  -4 -11   58.41    3.40
  -3  -4  11   64.34    3.42
   3  -4 -11   56.76    3.07
   3  -4 -11   63.69    3.47
   3   4 -11   60.03    3.19
   3   4 -11   63.25    3.33
   3  -4 -11   68.88    3.80
   3  -4  -9   64.07    5.72
   3   4  -9   58.71    4.82
   3  -4  -9   64.17    3.42
  -3  -4   9   56.63    3.06
   3  -4  -9   60.67    3.02
   3  -4  -9   55.96    3.06
   3  -4  -9   62.55    3.28
   3   4  -9   61.60    3.14
   3  -4  -9   67.88    3.55
   3   4  -9   63.52    3.12
   3  -4  -7    0.02    0.49
   3   4  -7   -2.23    1.14
   3  -4  -7    0.28    1.11
   3  -4  -7   -0.19    0.62
  -3  -4   7    0.88    0.68
   3  -4  -7    0.29    0.53
   3  -4  -7    0.18    0.56
   3  -4  -7   -0.48    0.70
   3   4  -7   -0.01    0.52
   3  -4  -5   35.24    2.26
  -3  -4   5   30.39    1.99
   3  -4  -5   35.45    2.22
   3  -4  -5   30.25    2.16
   3  -4  -5   40.11    2.45
   3   4  -5   39.21    3.88
   3  -4  -5   39.24    3.95
   3  -4  -5   31.80    2.07
   3  -4  -3   10.99    1.30
   3  -4  -3   10.92    1.27
   3   4  -3   10.34    1.97
   3  -4  -3   11.39    2.01
   3  -4  -3   13.20    1.36
  -3  -4   1  224.55    6.81
   3   4  -1  242.54    9.06
   3  -4  -1  234.53    7.99
   3   4   1    0.41    0.86
   3  -4   1    1.66    0.89
  -3  -4  -1    0.07    0.69
  -3  -4  -3  245.45    5.39
   3  -4   3  230.85    5.49
   3   4   3  234.62    8.88
  -3  -4  -5  802.02   10.27
   3  -4   5  811.44   10.51
   3   4   5  825.36   16.45
  -3  -4  -7   72.52    3.40
  -3  -4  -7   77.97    3.41
  -3  -4  -7   70.44    3.19
   3   4   7   63.85    4.54
  -3  -4  -7   72.83    5.61
   3  -4   7   75.88    3.28
  -3   4  -7   81.02    3.50
  -3  -4  -9   12.08    1.42
  -3  -4  -9   10.17    2.38
   3  -4   9    8.65    1.22
  -3   4  -9   12.95    1.52
  -3  -4  -9   10.89    1.40
  -3   4 -11    6.79    1.27
  -3  -4 -11    5.99    1.26
   3   4  11    2.94    1.39
  -3  -4 -11    6.86    2.13
  -3  -4 -11    5.50    1.02
  -3   4 -11    6.32    1.19
  -3  -4 -13    3.40    1.09
   3   4  13    6.19    1.82
  -3  -4 -13    1.40    1.19
  -3   4 -13    4.49    1.11
  -3   4 -13    3.84    1.08
  -3   4 -15    3.05    0.94
  -3   4 -15    4.08    1.14
  -3  -4 -15    3.87    1.22
  -3   4 -17   57.37    3.25
  -3   4 -17   54.59    3.31
  -3  -4 -17   57.14    3.57
   3  -4  17   53.41    3.27
  -3   4 -19    5.62    0.99
  -3   4 -19    7.50    1.29
  -3  -4 -19   10.04    1.53
   3  -4  19    7.05    1.14
  -3   4 -21    1.34    0.69
   3   5 -20    0.49    0.54
  -3  -5  18    0.91    0.60
   3   5 -18    1.15    0.77
  -3  -5  16   21.99    2.13
   3   5 -16   21.35    2.14
   3   5 -14  139.74    5.30
   3  -5 -14  132.74    5.63
   3   5 -14  129.23    4.77
  -3  -5  14  138.21    5.41
   3  -5 -12   29.92    4.59
   3  -5 -12   33.19    2.84
  -3  -5  12   39.07    2.96
   3  -5 -12   37.62    2.92
   3  -5 -12   35.91    2.66
   3   5 -12   40.47    2.83
   3   5 -12   40.69    2.92
   3  -5 -12   38.35    3.07
   3  -5 -10   10.39    2.80
   3   5 -10    6.19    1.88
   3  -5 -10    9.74    1.59
  -3  -5  10   10.39    1.59
   3  -5 -10   10.35    1.47
   3  -5 -10   12.54    1.67
   3  -5 -10   12.22    1.74
   3   5 -10   10.66    1.55
   3   5 -10   11.81    1.57
   3  -5 -10   13.15    1.82
   3   5  -8   17.99    3.11
   3  -5  -8   16.87    3.32
   3  -5  -8   20.52    2.12
  -3  -5   8   18.77    1.95
   3  -5  -8   17.61    1.87
   3  -5  -8   19.43    2.06
   3  -5  -8   19.44    2.04
   3   5  -8   20.26    2.04
   3  -5  -8   18.92    2.06
   3   5  -8   18.21    1.83
   3  -5  -6    1.03    0.68
   3   5  -6    2.73    1.46
   3  -5  -6    2.36    1.43
   3  -5  -6    1.27    0.75
  -3  -5   6    1.03    0.65
   3  -5  -6    1.84    0.82
   3  -5  -6    1.87    0.89
   3   5  -6    2.17    0.73
   3  -5  -6    1.41    0.77
   3  -5  -4  238.94    6.35
  -3  -5   4  199.60    5.36
   3  -5  -4  208.91    5.88
  -3  -5   4  189.98    5.23
   3  -5  -4  212.38    6.23
   3  -5  -4  231.19    6.09
   3   5  -4  219.90   10.18
   3  -5  -4  207.94    9.49
   3   5  -4  208.39    5.28
  -3  -5   2   62.97    2.92
   3  -5  -2   77.39    3.41
  -3  -5   2   80.31    3.49
   3  -5  -2   80.54    3.80
   3  -5  -2   87.55    3.74
  -3  -5   2   60.33    2.79
   3  -5  -2   76.52    3.57
   3   5  -2   82.81    6.15
   3  -5  -2   74.41    5.30
   3  -5   0   14.42    1.65
   3  -5   0   10.75    1.28
  -3  -5   0   13.98    1.56
   3  -5   0   13.24    1.47
   3   5   0   14.96    2.64
  -3  -5   0   11.79    1.36
   3  -5   0   13.01    1.56
   3   5   2    0.28    0.71
   3  -5   2    1.00    0.55
   3  -5   2   -0.68    0.64
  -3  -5  -2   -0.13    0.59
   3  -5   2    0.47    0.61
  -3  -5  -2    0.34    0.49
  -3  -5  -4  196.80    5.59
   3  -5   4  191.11    5.55
  -3  -5  -4  194.62    5.73
   3  -5   4  176.06    5.29
  -3  -5  -4  179.42    8.53
   3   5   4  189.22    9.06
  -3  -5  -6    0.63    0.51
  -3  -5  -6   -0.07    0.76
  -3  -5  -6   -1.00    1.06
  -3  -5  -6    0.45    0.59
  -3   5  -6    0.15    0.50
   3  -5   6    0.81    0.62
  -3  -5  -8    0.79    0.63
   3  -5   8    0.84    0.56
  -3   5  -8    0.37    0.66
  -3  -5  -8    0.05    0.71
  -3  -5  -8   -0.49    0.84
  -3  -5 -10   16.82    1.95
  -3   5 -10   17.73    2.00
  -3  -5 -10   15.14    1.70
  -3  -5 -10   15.30    3.31
  -3   5 -10   15.40    1.80
  -3  -5 -12   20.35    1.94
  -3   5 -12   24.34    2.36
  -3   5 -12   23.82    2.26
  -3  -5 -12   25.63    2.42
  -3   5 -14    5.82    1.23
  -3   5 -14    4.90    1.21
  -3  -5 -14    5.28    1.33
  -3   5 -16    2.38    0.89
  -3   5 -16    2.79    1.00
   3  -5  16    3.55    1.06
  -3  -5 -16    2.67    1.05
  -3   5 -18    6.37    1.12
  -3   5 -18    4.30    0.96
   3  -5  18    5.62    1.12
  -3   5 -20    6.81    0.91
  -3   5 -20    6.17    0.92
   3   6 -17   12.80    1.45
  -3  -6  17   11.90    1.40
   3   6 -15    2.64    0.91
  -3  -6  15    2.38    0.94
  -3  -6  13    3.00    1.06
   3   6 -13    2.14    0.80
   3  -6 -13    3.09    0.85
   3   6 -13    2.28    0.85
   3  -6 -11   29.81    2.71
  -3  -6  11   28.76    2.52
   3  -6 -11   27.80    2.33
   3  -6 -11   28.91    2.60
   3  -6 -11   26.52    2.43
   3   6 -11   31.24    2.60
   3   6 -11   30.65    2.47
   3  -6  -9   42.17    3.17
  -3  -6   9   40.99    2.95
   3  -6  -9   40.49    2.88
   3  -6  -9   39.21    3.02
   3  -6  -9   39.79    3.05
   3   6  -9   39.99    3.01
   3   6  -9   43.58    2.89
   3   6  -7   11.08    2.60
   3  -6  -7   10.92    1.73
  -3  -6   7   10.35    1.57
   3  -6  -7   10.27    1.58
   3  -6  -7   11.82    1.66
   3   6  -7   10.65    1.66
   3  -6  -7    8.13    1.56
   3   6  -7   11.87    1.56
   3  -6  -5   30.50    2.67
  -3  -6   5   29.10    2.31
   3  -6  -5   28.93    2.51
  -3  -6   5   17.70    1.73
   3  -6  -5   30.86    2.57
   3  -6  -5   26.38    2.51
   3  -6  -5   12.42    2.73
   3   6  -5   23.13    3.75
   3   6  -5   24.42    2.04
  -3  -6   3  116.11    4.26
  -3  -6   3  113.43    4.48
   3  -6  -3  119.54    5.14
   3  -6  -3  121.68    4.75
   3   6  -3  111.29    8.11
   3  -6  -3  117.89    4.85
   3  -6  -3  121.36    4.96
   3  -6  -1   17.61    2.00
  -3  -6   1   18.78    1.95
   3  -6  -1   16.17    1.70
   3   6  -1   18.97    3.17
  -3  -6   1   15.29    1.59
   3  -6  -1   19.52    2.08
   3  -6  -1   18.44    1.92
   3  -6   1   17.45    1.95
  -3  -6  -1   16.65    1.90
   3   6   1   12.99    2.73
  -3  -6  -1   14.74    1.68
   3  -6   1   16.01    1.84
   3  -6   1   16.44    1.75
  -3  -6  -3  172.95    5.87
   3  -6   3  167.28    5.72
   3   6   3  158.09    9.35
   3  -6   3  167.83    5.70
  -3  -6  -3  171.50    5.54
  -3  -6  -5    9.57    1.46
   3  -6   5    9.85    1.49
  -3   6  -5   11.94    1.58
  -3  -6  -5    8.61    1.42
   3   6   5   13.96    2.82
  -3  -6  -7  276.43    7.48
  -3   6  -7  292.07    7.40
  -3   6  -7  286.79   13.23
   3  -6   7  277.28    7.14
  -3   6  -9    7.90    1.53
  -3  -6  -9    5.39    1.14
  -3   6  -9    6.59    1.29
  -3  -6 -11   16.34    1.80
  -3   6 -11   16.32    1.89
  -3   6 -11   18.53    2.18
   3  -6  13   15.53    1.99
  -3   6 -13   14.73    1.71
  -3   6 -13   15.35    1.87
   3  -6  15   22.95    2.24
  -3   6 -15   20.12    1.82
  -3   6 -15   21.88    2.05
   3  -6  17   20.69    1.88
  -3   6 -17   21.24    1.78
  -3  -7  16   10.22    1.15
   3   7 -16    4.21    0.78
  -3  -7  14    4.08    0.94
   3   7 -14    3.13    0.81
  -3  -7  12   25.88    2.20
   3  -7 -12   26.82    2.18
   3   7 -12   22.60    2.01
   3   7 -12   21.01    1.88
  -3  -7  10   18.60    1.97
   3  -7 -10   20.46    1.99
   3  -7 -10   22.02    2.19
   3   7 -10   21.18    2.13
   3   7 -10   17.84    1.80
   3  -7  -8    2.24    0.88
   3  -7  -8    2.58    1.04
  -3  -7   8    2.30    0.94
   3  -7  -8    3.14    1.07
   3  -7  -8    2.46    1.00
   3   7  -8    2.94    0.81
   3   7  -8    2.18    0.92
   3  -7  -6   28.16    2.64
  -3  -7   6   24.60    2.19
   3  -7  -6   26.62    2.51
   3  -7  -6   26.49    2.44
   3  -7  -6   25.25    2.56
   3   7  -6   25.72    2.53
   3   7  -6   25.12    2.10
   3  -7  -4    2.58    1.13
   3  -7  -4    3.52    1.18
  -3  -7   4    3.26    0.87
   3  -7  -4    2.48    0.93
   3  -7  -4    2.73    1.10
  -3  -7   4    2.91    0.87
   3   7  -4    3.09    1.13
  -3  -7   2   12.03    1.42
   3  -7  -2   13.76    1.88
   3  -7  -2   15.08    1.88
  -3  -7   2   14.12    1.75
   3  -7  -2   17.20    2.10
   3  -7  -2   15.82    1.80
   3  -7   0  202.80    6.69
  -3  -7   0  174.17    5.61
   3  -7   0  180.43    5.98
  -3  -7   0  189.35    6.22
   3  -7   0  202.36    6.81
   3  -7   2   19.05    2.16
  -3  -7  -2   18.84    1.96
  -3  -7  -2   17.81    2.10
   3  -7   2   19.74    2.11
   3  -7   4  115.07    4.76
  -3  -7  -4  128.44    5.25
  -3  -7  -4  124.93    4.96
   3  -7   4  122.82    5.04
  -3  -7  -6   74.18    3.94
   3  -7   6   70.57    3.65
   3  -7   6   77.76    3.87
  -3   7  -6   66.91    3.38
  -3  -7  -8   12.08    1.66
   3  -7   8   14.77    1.85
  -3   7  -8   11.58    1.45
  -3   7  -8   14.25    1.90
   3  -7  10    3.85    1.04
  -3   7 -10    2.88    1.05
  -3  -7 -10    2.50    0.87
  -3   7 -10    2.94    0.85
  -3   7 -12    2.56    0.93
   3  -7  12    3.17    1.03
  -3   7 -14    0.88    0.57
   3  -7  14    0.55    0.64
  -3   7 -16    4.05    0.75
   3  -7  16    2.60    0.71
  -3  -8  13    3.83    0.74
   3  -8 -11   30.97    2.08
   3   8 -11   32.59    2.13
  -3  -8  11   35.01    2.15
   3   8  -9    0.89    0.62
   3  -8  -9    1.44    0.71
   3  -8  -9    1.64    0.72
  -3  -8   9    1.50    0.67
   3   8  -7    5.19    1.14
   3  -8  -7    5.45    1.20
   3  -8  -7    5.37    1.17
  -3  -8   7    5.72    1.02
   3  -8  -5    1.27    0.85
   3  -8  -5    1.09    0.75
   3  -8  -5    1.43    0.91
   3   8  -5    1.77    0.87
  -3  -8   3   10.39    1.42
   3  -8  -3   11.95    1.76
   3   8  -3   10.84    1.64
   3  -8  -3    9.52    1.42
   3  -8  -3   11.64    1.67
   3  -8  -1    4.61    1.23
   3  -8  -1    1.33    0.76
  -3  -8   1    3.68    0.94
   3  -8  -1    4.16    1.20
   3   8  -1    4.22    1.14
   3   8   1  178.26    5.94
   3  -8   1  176.60    5.90
  -3  -8  -1  184.07    5.91
   3  -8   1  186.85    6.05
   3   8   3   22.51    2.05
   3  -8   3   23.23    2.16
   3  -8   3   21.88    1.98
  -3  -8  -3   22.85    2.18
  -3  -8  -5   -0.45    0.81
   3  -8   5   -0.19    0.62
  -3  -8  -7   31.78    2.39
   3  -8   7   31.34    2.16
  -3   8  -7   27.79    2.26
  -3  -8  -9   18.50    1.79
  -3   8  -9   14.51    1.60
   3  -8   9   15.67    1.53
  -3   8 -11    3.31    0.80
   3  -8  11    4.67    0.89
   3   9  -6    2.31    0.67
   3  -9  -6    1.17    0.56
   3  -9  -6    2.47    0.69
   3   9  -4    1.70    0.69
   3  -9  -4    0.06    0.61
   3  -9  -4    0.56    0.53
   3  -9  -2    2.51    0.74
   3   9  -2    4.59    1.00
  -3  -9   2    1.70    0.79
   3  -9  -2    2.79    0.80
  -3  -9   0   13.92    1.45
   3  -9   0    9.75    1.19
   3  -9   0   13.67    1.40
  -3   9  -2    1.59    0.60
   3   9   2    4.27    0.94
   3  -9   2    4.11    0.84
  -3   9  -4    8.84    1.13
  -3  -9  -4   22.62    1.82
  -3   9  -6    3.24    0.72
  -3   9  -6    5.56    0.92
   4   0 -24   37.75    2.17
   4   0 -22   35.45    2.51
   4   0 -22   35.43    2.66
   4   0 -20   25.71    2.33
   4   0 -20   22.49    2.10
   4   0 -20   26.54    2.52
   4   0 -18   90.88    4.59
   4   0 -18   94.02    4.40
   4   0 -18   87.54    4.49
   4   0 -18   91.04    4.33
   4   0 -16   65.99    3.72
   4   0 -16   60.24    3.43
   4   0 -16   59.57    3.56
   4   0 -16   63.57    3.55
   4   0 -14   10.93    1.52
   4   0 -14   12.81    1.55
   4   0 -14   12.14    1.53
   4   0 -14   12.55    1.60
   4   0 -12   85.53    3.43
   4   0 -12   80.74    3.53
   4   0 -12   85.28    3.59
   4   0 -12   78.79    3.38
   4   0 -10   14.13    2.00
   4   0  -8 4665.66   30.45
   4   0  -8 4802.57   33.94
   4   0  -6    0.36    0.52
   4   0  -4 1062.02   13.81
   4   0  -2  625.70   10.36
   4   0   0   71.53    3.62
   4   0   2  432.69    8.93
   4   0   4  148.49    5.33
   4   0   6  386.52    8.62
  -4   0  -6  394.00   10.36
  -4   0  -8  663.08   14.40
   4   0   8  680.61   14.70
  -4   0 -10   20.49    1.67
  -4   0 -10   23.73    3.02
   4   0  10   25.13    3.29
  -4   0 -12   12.83    1.43
   4   0  12   10.40    2.39
  -4   0 -12    8.87    1.13
  -4   0 -12    9.33    2.06
  -4   0 -14    7.34    1.29
  -4   0 -14    6.94    1.79
  -4   0 -14    7.93    1.30
  -4   0 -14    6.69    1.12
  -4   0 -16    7.72    1.49
  -4   0 -16    7.64    1.39
  -4   0 -16    7.87    1.28
  -4   0 -18    2.49    1.07
  -4   0 -18    1.72    0.82
  -4   0 -18    1.44    0.70
  -4   0 -20   25.89    2.36
  -4   0 -20   25.51    2.22
  -4   0 -20   25.90    2.21
  -4   0 -22   -0.43    0.64
  -4   0 -22    0.87    0.51
  -4   0 -22    0.53    0.43
   4  -1 -23    4.13    0.91
   4   1 -23    3.35    0.87
   4   1 -23    3.46    0.83
   4   1 -21   11.08    1.57
   4  -1 -21   10.66    1.52
   4  -1 -21    9.39    1.50
   4  -1 -21    9.20    1.37
   4   1 -21   10.22    1.57
   4   1 -19   70.75    3.92
   4  -1 -19   69.33    3.73
   4   1 -19   68.40    3.73
   4  -1 -19   69.55    3.81
   4  -1 -19   68.53    4.05
   4   1 -19   72.98    3.71
   4   1 -19   71.06    4.01
   4   1 -17    0.91    0.77
   4  -1 -17    1.12    0.80
   4   1 -17    1.90    0.88
   4   1 -17    1.87    0.96
   4  -1 -17    0.78    0.89
   4  -1 -17    1.61    0.90
   4   1 -17    1.57    0.94
   4  -1 -15   20.98    1.98
   4   1 -15   23.25    2.08
   4   1 -15   21.57    2.04
   4  -1 -15   22.76    2.21
   4  -1 -15   21.85    2.12
   4   1 -15   21.29    2.09
   4   1 -15   21.45    2.05
   4  -1 -15   23.35    2.28
   4  -1 -15   17.78    3.12
   4   1 -13    4.03    0.95
   4  -1 -13    3.95    0.99
   4   1 -13    3.93    0.96
   4  -1 -13    4.51    0.97
   4  -1 -13    3.19    0.98
   4   1 -13    3.94    0.91
   4  -1 -13    3.11    0.92
   4   1 -13    5.05    1.02
   4  -1 -13    1.76    1.21
   4  -1 -11   27.77    1.88
   4   1 -11   26.64    1.88
   4  -1 -11   23.98    1.99
   4   1 -11   27.01    1.85
   4  -1 -11   22.15    2.89
   4  -1 -11   25.25    1.95
   4   1 -11   25.57    1.88
   4  -1 -11   24.44    1.96
   4  -1  -9  828.57   15.82
   4   1  -9  840.75   13.50
   4  -1  -7  217.24    7.52
   4   1  -7  215.43    6.67
   4   1  -5  183.05    5.97
   4   1  -3  213.49    6.28
   4   1  -1    9.93    1.47
   4  -1  -1   10.09    1.56
   4   1   1   34.68    2.60
   4  -1   3  481.15    8.67
  -4  -1  -3  481.81   10.66
  -4  -1  -5    2.34    1.11
   4   1   5    2.41    0.89
   4  -1   5    2.06    1.02
   4  -1   7  305.95    9.15
  -4  -1  -7  295.18    9.67
  -4   1  -7  308.69    9.28
   4   1   7  301.04    7.64
   4   1   9  424.04   12.64
   4  -1   9  448.70   12.61
  -4  -1  -9  447.95   12.82
  -4   1  -9  448.63   11.86
   4   1  11   10.05    2.33
  -4  -1 -11    8.26    1.16
  -4  -1 -11    5.98    0.81
  -4   1 -11    7.65    1.06
  -4  -1 -11    8.26    2.02
  -4   1 -11    6.16    1.61
   4   1  13  523.96   16.75
  -4   1 -13  487.72    8.96
  -4  -1 -13  518.02    9.22
  -4   1 -13  484.45    8.99
  -4  -1 -13  493.83    9.03
  -4  -1 -13  525.70   16.03
  -4  -1 -13  461.72    7.93
  -4   1 -13  491.42    8.62
  -4  -1 -15    2.93    0.88
  -4  -1 -15    3.88    1.11
  -4   1 -15    4.05    1.10
  -4   1 -15    2.98    0.92
  -4  -1 -15    4.07    1.60
  -4  -1 -15    2.76    0.80
  -4   1 -15    4.08    0.96
  -4   1 -17    3.10    0.90
  -4  -1 -17    4.62    1.08
  -4   1 -17    3.81    1.08
  -4   1 -17    3.42    1.04
  -4  -1 -17    4.49    1.20
  -4  -1 -17    3.65    1.14
  -4  -1 -19   29.44    2.41
  -4   1 -19   31.15    2.50
  -4   1 -19   31.32    2.57
  -4  -1 -19   31.62    2.56
  -4   1 -19   29.93    2.39
  -4  -1 -19   31.20    2.58
  -4   1 -21    4.20    1.03
  -4  -1 -21    5.27    1.04
  -4   1 -21    4.53    1.08
  -4  -1 -21    3.86    0.99
  -4  -1 -21    4.44    1.05
  -4   1 -21    3.39    0.84
  -4   1 -23    0.16    0.47
  -4   1 -23   -0.04    0.41
  -4  -1 -23   -0.64    0.49
  -4  -1 -23   -0.95    0.46
   4  -2 -22   13.44    1.46
   4   2 -22   15.33    1.73
   4  -2 -22   14.89    1.52
   4   2 -22   14.59    1.53
   4  -2 -20   76.77    3.94
   4   2 -20   71.36    3.87
   4   2 -20   72.45    3.73
   4  -2 -20   71.89    3.56
   4   2 -20   76.97    3.71
   4   2 -18   75.34    4.09
   4  -2 -18   75.18    4.09
   4  -2 -18   67.72    4.09
   4   2 -18   72.84    3.74
   4   2 -18   80.99    4.05
   4  -2 -18   71.47    3.67
   4   2 -18   77.80    3.86
   4   2 -16   94.68    4.26
   4  -2 -16   88.82    4.38
   4  -2 -16   79.50    4.33
   4   2 -16   91.91    4.40
   4   2 -16   89.57    4.05
   4  -2 -16   86.92    3.98
   4   2 -16   83.72    4.00
   4  -2 -14  550.49   10.34
   4  -2 -14  510.90   10.34
   4   2 -14  557.51    9.88
  -4  -2  14  502.27    8.83
   4  -2 -14  536.47    9.17
   4   2 -14  555.07    9.44
   4   2 -14  480.24    8.84
   4  -2 -14  476.58   16.14
   4  -2 -12   23.99    3.52
   4  -2 -12   25.87    2.17
   4  -2 -12   20.38    2.16
   4   2 -12   23.67    1.96
  -4  -2  12   25.61    1.93
   4  -2 -12   24.15    1.84
   4   2 -12   23.88    1.88
   4  -2 -12   24.54    1.90
   4   2 -12   15.57    1.44
   4   2 -12   19.02    1.61
   4  -2 -10   68.70    5.26
   4  -2 -10   64.69    3.49
   4  -2 -10   78.62    3.40
   4   2 -10   74.32    3.07
  -4  -2  10   72.06    3.04
   4  -2 -10   61.73    2.82
   4  -2 -10   65.15    2.71
   4   2 -10   73.40    2.94
   4   2 -10   66.71    4.31
   4   2  -8  191.21    6.97
   4  -2  -8  192.12    7.98
   4   2  -6   12.20    1.84
   4  -2  -6    9.99    1.85
   4   2  -4    1.12    0.79
  -4  -2   4    0.15    0.45
   4  -2  -4    1.05    0.96
  -4  -2   2  268.25    6.60
   4   2  -2  262.36    7.49
   4   2   0  139.00    5.38
  -4  -2   0  135.82    5.11
   4   2   2  110.99    4.84
  -4  -2  -2  104.91    5.01
   4   2   4   30.50    2.64
  -4  -2  -4   29.81    3.02
   4   2   6  252.81    7.67
  -4  -2  -6  219.36    8.53
  -4  -2  -8  208.01    9.05
  -4   2  -8  191.90    7.51
  -4  -2 -10  220.36    9.93
  -4  -2 -10  210.83    5.34
   4   2  10  223.01    9.74
  -4   2 -10  202.36    5.25
  -4  -2 -12   29.20    3.97
  -4  -2 -12   26.93    2.17
   4   2  12   26.87    3.66
  -4  -2 -12   24.48    1.95
  -4   2 -12   26.39    2.11
  -4   2 -12   28.04    2.15
  -4   2 -12   23.88    1.78
  -4  -2 -14   14.61    2.91
   4   2  14   12.65    2.71
  -4  -2 -14   16.81    1.88
  -4   2 -14   15.23    1.71
  -4  -2 -14   13.48    1.67
  -4   2 -14   15.01    1.69
  -4   2 -14   15.75    1.51
  -4   2 -14   15.46    1.79
  -4  -2 -16    4.39    1.23
  -4  -2 -16    4.08    1.10
  -4   2 -16    3.82    1.09
  -4   2 -16    3.36    0.99
  -4  -2 -16    4.50    1.80
  -4  -2 -16    4.27    0.96
  -4   2 -16    4.72    1.15
  -4   2 -18   17.23    1.93
  -4   2 -18   16.53    1.82
  -4  -2 -18   18.08    2.11
  -4   2 -18   17.48    1.96
  -4  -2 -18   16.22    1.85
  -4   2 -20    4.65    1.12
  -4  -2 -20    3.88    1.07
  -4   2 -20    3.25    0.79
  -4   2 -20    2.74    0.86
  -4  -2 -20    4.85    1.02
  -4   2 -22   10.49    1.31
  -4  -2 -22    7.47    1.13
  -4   2 -22    6.59    1.06
  -4  -2 -22    8.96    1.16
   4   3 -23    5.16    0.89
   4   3 -21   13.51    1.62
   4  -3 -21   13.27    1.57
   4  -3 -21   11.44    1.33
   4  -3 -19   18.35    2.08
   4   3 -19   19.05    2.10
   4   3 -19   15.31    1.70
   4   3 -19   18.14    1.80
   4  -3 -19   19.23    1.83
  -4  -3  17   12.88    1.53
   4  -3 -17   12.67    1.52
   4   3 -17   15.26    1.69
   4   3 -17   10.81    1.53
   4  -3 -17   15.53    2.02
   4   3 -17   14.10    1.86
   4   3 -17   13.16    1.61
   4  -3 -15   90.96    4.54
   4   3 -15   98.01    4.45
  -4  -3  15   93.01    4.08
   4  -3 -15   85.29    3.70
   4   3 -15   84.74    3.78
   4  -3 -15   88.67    4.04
   4  -3 -15   85.06    7.44
   4  -3 -13   72.92    6.56
   4  -3 -13   81.14    3.83
  -4  -3  13   82.20    3.80
   4  -3 -13   73.79    3.25
   4   3 -13   72.19    3.33
   4  -3 -13   82.44    3.86
   4   3 -13   71.32    3.37
   4  -3 -13   80.68    4.09
   4   3 -13   79.87    3.83
   4  -3 -11    0.22    1.00
   4  -3 -11    0.69    0.61
  -4  -3  11    1.70    0.78
   4  -3 -11    1.30    0.57
   4   3 -11    0.68    0.45
   4  -3 -11    0.76    0.65
   4   3 -11    1.05    0.65
   4  -3 -11    1.88    0.84
   4   3 -11    1.08    0.65
   4  -3  -9    0.84    0.60
  -4  -3   9    0.54    0.53
   4  -3  -9    1.70    1.31
   4   3  -9    0.25    0.80
   4  -3  -9    1.56    0.66
   4  -3  -9    0.53    0.50
   4   3  -9    1.06    0.58
   4  -3  -9    1.28    0.70
   4   3  -9    1.14    0.57
   4  -3  -7  116.79    3.97
  -4  -3   7  112.55    3.74
   4  -3  -7  119.83    3.93
   4   3  -7  100.03    3.63
   4   3  -7  116.37    6.09
   4  -3  -7  114.92    6.57
   4  -3  -7  129.67    4.17
   4   3  -5    4.20    1.37
   4  -3  -5    4.82    1.55
  -4  -3   3   33.16    2.14
   4  -3  -3   43.53    3.52
   4   3  -3   43.80    3.61
   4  -3  -1  409.01    9.84
  -4  -3   1  385.76    8.58
   4   3  -1  382.96   10.33
   4  -3   1   94.16    4.43
  -4  -3  -1   92.38    4.74
   4   3   1   97.88    5.15
   4  -3   3   15.13    1.66
  -4  -3  -3   12.82    2.03
   4   3   3   12.79    2.00
   4   3   5   80.98    4.73
  -4  -3  -5   72.10    5.00
  -4  -3  -7  138.45    4.06
  -4   3  -7  148.84    4.46
   4   3   7  142.98    6.45
  -4  -3  -7  154.11    7.88
  -4  -3  -9    7.59    1.14
  -4  -3  -9    6.49    1.88
  -4  -3  -9    6.50    0.97
  -4   3  -9    7.02    1.17
  -4  -3 -11   63.19    5.91
  -4  -3 -11   64.82    3.31
   4   3  11   50.06    4.90
  -4   3 -11   49.07    2.77
  -4  -3 -11   52.70    2.66
  -4   3 -11   66.64    3.38
  -4   3 -11   58.48    2.98
  -4  -3 -13    2.18    1.50
   4   3  13    2.08    1.36
  -4  -3 -13    2.25    1.00
  -4  -3 -13    1.57    0.71
  -4   3 -13    2.20    0.80
  -4   3 -13    1.63    0.85
  -4   3 -13    2.86    0.79
  -4  -3 -15    3.19    1.19
  -4  -3 -15    2.12    0.89
  -4   3 -15    1.70    0.74
  -4   3 -15    4.09    1.06
  -4   3 -15    2.57    0.81
  -4   3 -15    3.31    1.12
  -4   3 -17   20.12    1.91
  -4  -3 -17   21.36    2.32
  -4   3 -17   22.49    1.97
  -4   3 -17   20.73    2.15
  -4  -3 -17   19.09    1.91
  -4   3 -17   18.38    1.87
  -4   3 -19   22.90    2.16
  -4  -3 -19   23.59    2.28
  -4  -3 -19   19.15    1.78
  -4   3 -19   18.44    1.77
  -4   3 -21   12.97    1.49
  -4  -3 -21   10.27    1.17
  -4  -3 -21   14.82    1.60
   4   4 -22   10.14    1.21
   4  -4 -20    3.50    0.95
   4   4 -20    3.23    0.95
   4  -4 -18   34.76    2.80
   4   4 -18   35.77    2.73
  -4  -4  18   29.85    2.14
   4   4 -16  209.44    6.52
   4  -4 -16  217.87    7.20
  -4  -4  16  203.06    6.15
   4  -4 -14   40.56    2.91
   4  -4 -14   40.53    3.22
   4   4 -14   37.42    2.78
   4   4 -14   33.30    2.44
  -4  -4  14   39.51    2.85
   4  -4 -12    4.08    1.83
  -4  -4  12    3.34    1.08
   4  -4 -12    2.35    0.94
   4  -4 -12    1.49    0.80
   4   4 -12    2.46    0.95
   4  -4 -12    1.73    0.63
   4  -4 -12    2.79    1.06
   4   4 -12    2.04    0.83
   4   4 -10    5.33    1.61
   4  -4 -10    6.78    2.17
   4  -4 -10    5.92    1.18
  -4  -4  10    5.63    1.14
   4  -4 -10    6.39    1.27
   4  -4 -10    4.56    1.02
   4   4 -10    6.95    1.25
   4  -4 -10    7.69    1.40
   4   4 -10    5.80    1.14
   4   4  -8   11.01    2.21
   4  -4  -8   13.32    2.76
   4  -4  -8   13.12    1.61
  -4  -4   8   11.03    1.44
   4  -4  -8   13.31    1.47
   4  -4  -8    9.18    1.40
   4  -4  -8   11.60    1.46
   4   4  -8   13.12    1.57
   4   4  -8   12.29    1.36
   4  -4  -8   12.68    1.59
   4  -4  -6   11.47    2.35
   4   4  -6   12.55    2.38
   4  -4  -6   14.83    1.61
  -4  -4   6   12.26    1.42
   4  -4  -6   11.62    1.34
   4  -4  -6   13.38    1.54
   4  -4  -6   11.33    1.44
   4   4  -6   13.40    1.50
   4   4  -6   13.80    1.38
   4  -4  -6   14.82    1.64
   4  -4  -4   13.62    1.51
  -4  -4   4   11.53    1.25
   4  -4  -4   12.13    1.36
   4  -4  -4   12.26    1.46
   4  -4  -4   13.78    1.45
   4  -4  -4   14.54    2.39
   4   4  -4   11.75    2.24
   4  -4  -4   14.71    1.51
  -4  -4   2  670.15    9.11
   4  -4  -2  615.63    9.61
   4  -4  -2  668.24    9.26
   4  -4  -2  628.05    9.25
   4  -4  -2  640.29   14.15
   4   4  -2  653.44   15.49
   4  -4  -2  665.00    9.39
   4  -4   0  359.65    6.76
  -4  -4   0  369.04    6.91
   4  -4   0  366.24    7.29
  -4  -4   0  368.49    9.64
   4  -4   0  348.70    9.71
   4   4   0  348.11   11.21
   4  -4   0  343.17    6.86
   4  -4   2   13.71    1.36
   4  -4   2   16.41    1.59
  -4  -4  -2   14.20    1.44
  -4  -4  -2   13.83    1.36
  -4  -4  -2   13.37    2.05
   4   4   2   13.84    2.38
   4  -4   2   15.23    1.59
  -4  -4  -4  518.86    8.32
   4  -4   4  518.54    8.04
   4   4   4  536.07   13.74
  -4  -4  -4  503.45   13.56
  -4  -4  -6  366.36    7.07
  -4  -4  -6  369.79   12.63
  -4  -4  -6  376.59    7.32
   4   4   6  374.37   11.52
  -4  -4  -8   19.88    1.77
  -4  -4  -8   24.59    3.60
  -4   4  -8   22.39    2.04
  -4  -4  -8   22.98    1.97
  -4  -4 -10    0.97    0.70
  -4   4 -10    0.85    0.62
  -4  -4 -10    0.54    0.96
  -4  -4 -10    1.05    0.60
  -4   4 -10    0.64    0.61
  -4  -4 -12   66.60    3.68
  -4   4 -12   70.85    3.62
  -4   4 -12   66.35    3.70
  -4  -4 -12   68.00    6.57
  -4   4 -14    4.67    1.12
  -4   4 -14    2.90    0.99
  -4  -4 -14    4.67    1.30
  -4   4 -16   10.76    1.43
  -4   4 -16    8.97    1.50
  -4  -4 -16    8.31    1.54
  -4   4 -18   38.11    2.45
  -4   4 -18   41.13    2.78
  -4  -4 -18   43.28    2.95
   4  -4  18   41.74    2.72
  -4   4 -20    6.67    1.14
  -4  -4 -20    6.91    1.15
  -4  -5  19   -1.23    0.53
   4   5 -19    0.11    0.53
  -4  -5  17   37.49    2.49
   4   5 -17   40.64    2.73
  -4  -5  15  189.13    6.05
   4  -5 -15  187.50    6.55
   4   5 -15  178.03    5.92
   4  -5 -13   17.99    2.12
  -4  -5  13   19.73    2.13
   4  -5 -13   18.91    2.13
   4   5 -13   18.35    1.96
   4   5 -13   17.31    1.92
   4  -5 -13   20.58    2.32
   4  -5 -11    3.25    0.86
   4  -5 -11    1.40    1.56
   4  -5 -11    3.18    1.11
  -4  -5  11    4.65    1.24
   4  -5 -11    3.47    1.13
   4   5 -11    3.48    1.11
   4  -5 -11    2.43    0.93
   4   5 -11    2.33    0.87
   4  -5 -11    2.12    1.07
   4   5  -9    8.43    2.21
   4  -5  -9    9.29    2.50
   4  -5  -9    7.34    1.44
  -4  -5   9    8.45    1.43
   4  -5  -9    8.38    1.32
   4  -5  -9    7.40    1.42
   4  -5  -9    8.33    1.47
   4   5  -9    7.51    1.36
   4   5  -9    8.14    1.29
   4  -5  -9    9.20    1.55
   4   5  -7   15.45    2.85
   4  -5  -7   14.08    3.05
   4  -5  -7   17.55    2.01
  -4  -5   7   17.85    1.86
   4  -5  -7   16.30    1.79
   4  -5  -7   18.36    2.05
   4  -5  -7   18.25    1.97
   4   5  -7   17.25    1.91
   4   5  -7   15.18    1.59
   4  -5  -7   18.00    2.00
   4   5  -5   52.31    5.13
   4  -5  -5   49.25    4.95
   4  -5  -5   58.41    3.33
  -4  -5   5   51.09    2.86
   4  -5  -5   50.15    3.00
   4  -5  -5   53.64    3.32
   4  -5  -5   58.04    3.26
  -4  -5   5   38.75    2.38
   4   5  -5   58.08    3.26
   4   5  -5   43.74    2.43
  -4  -5   3   15.27    1.51
   4  -5  -3   14.96    1.76
  -4  -5   3   14.45    1.51
   4  -5  -3   16.39    1.73
   4  -5  -3   15.75    1.84
   4  -5  -3   16.34    1.79
   4  -5  -3   11.60    2.37
   4   5  -3   18.24    3.03
  -4  -5   1   24.13    1.82
   4  -5  -1   29.96    2.39
   4  -5  -1   28.41    2.13
  -4  -5   1   30.32    2.23
   4  -5  -1   26.56    2.21
  -4  -5   1   21.38    1.73
   4  -5  -1   30.19    2.31
   4   5  -1   28.36    3.71
   4  -5  -1   24.27    2.97
  -4  -5  -1   51.60    2.93
   4  -5   1   50.26    3.06
   4  -5   1   45.80    2.62
   4  -5   1   49.27    2.85
   4   5   1   46.44    4.70
   4  -5   1   48.28    2.93
  -4  -5  -1   43.32    2.54
   4  -5   3    7.02    1.10
   4  -5   3    7.32    1.29
  -4  -5  -3    6.52    1.14
  -4  -5  -3    7.75    1.26
   4  -5   3    6.17    1.16
   4   5   3    8.95    2.25
  -4  -5  -3    5.65    1.65
   4  -5   5   45.49    2.93
   4  -5   5   34.73    2.43
  -4  -5  -5   45.25    2.83
   4  -5   5   41.00    2.48
  -4  -5  -5   44.44    4.53
   4   5   5   42.21    4.50
  -4   5  -7    1.19    0.89
   4  -5   7    0.34    0.71
  -4  -5  -7    1.00    0.70
  -4  -5  -7    0.25    0.70
  -4  -5  -7   -0.10    1.05
  -4  -5  -9   24.75    2.23
   4  -5   9   24.26    2.17
  -4  -5  -9   25.63    2.19
  -4   5  -9   24.72    2.29
  -4  -5  -9   19.38    3.48
  -4  -5 -11   88.54    3.98
  -4  -5 -11   97.40    4.42
  -4   5 -11   96.64    4.50
  -4   5 -11   94.91    4.46
  -4  -5 -13    3.06    1.04
  -4   5 -13    2.63    1.01
  -4   5 -13    2.62    0.95
  -4  -5 -15    4.38    1.15
  -4   5 -15    4.57    1.15
  -4   5 -15    4.23    1.10
  -4  -5 -17   22.13    2.09
   4  -5  17   19.24    1.98
  -4   5 -17   19.56    1.87
  -4   5 -17   17.84    1.77
   4  -5  19    0.78    0.53
  -4   5 -19    1.01    0.56
  -4   5 -19   -0.19    0.34
  -4  -6  18    0.19    0.41
   4   6 -18   -1.53    0.60
  -4  -6  16   -0.13    0.55
   4   6 -16    0.20    0.51
   4   6 -14   -0.33    0.66
   4   6 -14    0.68    0.72
  -4  -6  14   -0.19    0.71
  -4  -6  12    0.97    0.88
   4  -6 -12    0.99    0.88
   4  -6 -12    0.96    0.94
   4  -6 -12    0.93    0.63
   4   6 -12    0.52    0.69
   4   6 -12   -0.08    0.59
   4  -6 -10   -0.45    0.63
   4  -6 -10   -0.22    0.83
  -4  -6  10    0.75    0.88
   4  -6 -10    0.64    0.84
   4   6 -10   -0.01    0.73
   4  -6 -10    0.23    0.75
   4   6 -10    0.79    0.74
   4  -6  -8   20.31    2.31
  -4  -6   8   21.11    2.14
   4  -6  -8   20.49    2.10
   4  -6  -8   21.93    2.34
   4  -6  -8   20.29    2.32
   4   6  -8   23.01    2.33
   4   6  -8   19.71    1.87
   4  -6  -6    7.34    1.34
   4   6  -6   10.50    2.68
   4  -6  -6    3.92    1.76
   4  -6  -6    7.79    1.52
  -4  -6   6    6.68    1.26
   4  -6  -6    7.20    1.45
   4  -6  -6    7.89    1.54
   4   6  -6    7.77    1.49
   4  -6  -4   77.01    4.10
  -4  -6   4   66.45    3.37
   4  -6  -4   67.30    3.80
  -4  -6   4   58.27    3.20
   4  -6  -4   71.52    4.11
   4  -6  -4   72.56    3.84
   4   6  -4   75.24    4.00
   4   6  -4   58.29    5.97
  -4  -6   2   18.65    1.74
   4  -6  -2   17.70    2.08
  -4  -6   2   16.78    1.85
   4  -6  -2   18.43    1.92
   4   6  -2   16.49    3.18
   4  -6  -2   18.16    2.09
  -4  -6   2   13.05    1.46
   4  -6  -2   19.10    2.03
   4  -6   0    1.36    0.81
   4   6   0    1.33    1.05
   4  -6   0    0.62    0.50
   4  -6   0    0.41    0.73
  -4  -6   0    0.44    0.70
  -4  -6   0   -0.05    0.55
   4  -6   0    0.30    0.84
  -4  -6  -2   25.52    2.31
   4  -6   2   27.79    2.48
   4   6   2   26.01    4.02
  -4  -6  -2   24.36    2.14
   4  -6   2   24.37    2.34
   4  -6   2   21.86    2.09
   4  -6   4  261.97    7.28
   4   6   4  194.71   10.50
  -4  -6  -4  242.75    6.93
   4  -6   4  243.36    6.88
   4   6   4  198.65    5.82
   4  -6   4  231.72    6.31
  -4   6  -6  200.92    6.32
   4  -6   6  200.67    6.31
  -4  -6  -6  185.92    6.09
  -4   6  -8   39.84    2.91
   4  -6   8   37.95    2.76
  -4  -6  -8   37.29    2.78
  -4  -6 -10   61.47    3.43
  -4   6 -10   62.20    3.59
  -4   6 -10   66.41    3.88
  -4   6 -12   20.11    2.07
  -4   6 -12   19.01    2.08
   4  -6  14    1.12    0.80
  -4   6 -14    1.25    0.77
  -4   6 -14   -0.09    0.57
   4  -6  16    0.92    0.70
  -4   6 -16    0.36    0.58
  -4   6 -16    0.76    0.53
   4  -6  18    1.02    0.61
  -4  -7  15   11.36    1.28
   4   7 -15    1.51    0.55
   4   7 -13    0.49    0.63
   4  -7 -13    1.04    0.53
  -4  -7  13    0.79    0.61
  -4  -7  11    4.41    1.07
   4   7 -11    2.45    0.66
   4   7 -11    4.24    1.06
   4  -7 -11    4.06    1.01
   4  -7 -11    3.72    0.98
  -4  -7   9    0.43    0.76
   4  -7  -9    0.14    0.89
   4  -7  -9    0.09    0.75
   4  -7  -9   -0.22    0.66
   4   7  -9    0.05    0.70
   4  -7  -9    0.08    0.64
  -4  -7   7   -0.23    0.64
   4  -7  -7    0.34    0.88
   4  -7  -7    0.26    0.75
   4   7  -7    0.12    0.75
   4  -7  -7   -0.56    0.76
   4  -7  -7    0.39    0.73
   4  -7  -5    3.81    1.03
  -4  -7   5    5.48    1.10
   4  -7  -5    3.51    1.10
   4  -7  -5    3.75    1.08
   4  -7  -5    5.22    1.35
  -4  -7   5    3.83    0.96
   4   7  -5    3.83    1.19
   4  -7  -3    8.32    1.60
   4  -7  -3    8.93    1.59
  -4  -7   3    6.41    1.14
  -4  -7   3    8.37    1.35
   4  -7  -3    6.83    1.27
   4  -7  -3    7.49    1.50
   4   7  -3    8.47    1.54
  -4  -7   1   24.01    2.28
   4  -7  -1   23.66    2.12
   4  -7  -1   26.19    2.56
   4   7  -1   26.51    2.46
   4  -7  -1   27.48    2.63
   4  -7  -1   27.85    2.48
   4  -7   1    2.98    1.11
   4  -7   1    2.45    0.95
  -4  -7  -1    1.80    0.77
   4   7   1    3.33    1.11
   4  -7   1    3.64    1.07
   4   7   3    1.55    0.80
   4  -7   3    0.28    0.57
  -4  -7  -3    0.24    0.84
  -4   7  -3   -0.09    0.57
   4  -7   3    0.45    0.81
  -4  -7  -5   47.35    3.18
   4  -7   5   47.35    3.17
   4  -7   5   45.68    2.89
  -4   7  -5   44.24    2.90
  -4  -7  -7   10.87    1.61
   4  -7   7   11.31    1.54
  -4   7  -7    9.80    1.52
   4  -7   7   12.09    1.66
  -4   7  -9    0.20    0.73
  -4  -7  -9    2.13    0.95
  -4   7  -9   -0.37    0.66
   4  -7   9    1.14    0.80
  -4   7 -11    5.43    1.20
  -4  -7 -11    5.58    1.27
   4  -7  11    5.43    1.19
  -4   7 -11    4.27    0.89
   4  -7  13    3.69    1.01
  -4   7 -13    1.67    0.65
  -4   7 -13    3.71    0.92
   4  -7  15    0.94    0.60
  -4   7 -15   -0.58    0.46
  -4  -8  12    0.72    0.45
   4  -8 -10   17.49    1.66
   4   8 -10   15.54    1.57
  -4  -8  10   16.93    1.52
   4  -8  -8   22.51    2.06
   4   8  -8   20.18    1.89
   4  -8  -8   22.53    1.93
  -4  -8   8   19.95    1.66
   4  -8  -6    0.89    0.81
   4   8  -6    2.13    0.88
   4  -8  -6    2.55    0.96
   4  -8  -6    2.07    0.86
  -4  -8   6    2.54    0.73
   4  -8  -4    3.28    0.93
   4  -8  -4    4.31    1.12
   4   8  -4    5.21    1.20
  -4  -8   4    3.34    0.90
   4  -8  -4    5.34    1.25
   4  -8  -2   18.93    2.07
  -4  -8   2   18.76    1.92
   4  -8  -2   13.89    1.61
   4   8  -2   16.96    1.93
   4  -8  -2   17.16    1.97
   4  -8   0   39.79    2.87
  -4  -8   0   41.71    2.78
   4   8   0   40.71    2.77
   4  -8   0   33.53    2.66
   4   8   2   48.39    2.92
  -4  -8  -2   52.24    3.22
   4  -8   2   50.03    3.04
   4  -8   2   47.27    3.05
  -4  -8  -4    2.13    1.06
   4  -8   4    0.03    0.63
  -4  -8  -6  209.36    5.94
  -4   8  -6  175.92    5.63
   4  -8   8   37.28    2.25
  -4   8  -8   38.88    2.54
  -4  -8 -10   12.31    1.56
  -4   8 -10    9.40    1.29
   4  -8  10   10.54    1.22
  -4   8 -12   -0.04    0.38
   4   9  -5    0.58    0.51
   4  -9  -5   -0.20    0.55
   4  -9  -5    0.96    0.54
   4   9  -3    4.11    0.91
   4  -9  -3    2.52    0.72
   4  -9  -3    2.97    0.76
  -4  -9   1    5.86    1.07
   4  -9  -1    6.39    0.99
   4   9  -1    8.70    1.15
   4  -9  -1    6.37    1.01
   4  -9   1    1.17    0.57
   4   9   1    1.65    0.62
  -4  -9  -1    2.56    1.04
   4  -9   1    0.42    0.41
  -4   9  -3    2.81    0.77
   4  -9   3    2.61    0.64
  -4   9  -5   18.45    1.52
  -4  -9  -5   31.05    2.09
   5   0 -23    0.10    0.53
   5   0 -23   -0.24    0.60
   5   0 -21   -0.56    0.74
   5   0 -21   -0.01    0.71
   5   0 -21    0.53    0.60
   5   0 -19    0.65    0.87
   5   0 -19    0.11    0.83
   5   0 -19    0.04    0.73
   5   0 -17   -0.04    0.85
   5   0 -17   -0.49    0.82
   5   0 -17   -0.11    0.82
   5   0 -15   -0.07    0.69
   5   0 -15    0.41    0.80
   5   0 -15   -0.11    0.78
   5   0 -15    1.05    0.72
   5   0 -13    0.27    0.64
   5   0 -13   -0.11    0.65
   5   0 -13   -0.35    0.62
   5   0 -13   -0.15    0.57
   5   0 -11   -0.21    0.81
   5   0 -11    0.85    0.58
   5   0 -11   -0.37    0.36
   5   0 -11   -0.47    0.62
   5   0 -11    0.15    0.51
   5   0 -11   -0.35    0.50
   5   0  -9    0.30    0.76
   5   0  -9    0.52    0.53
   5   0  -7   -0.02    0.78
   5   0  -5    0.03    0.70
   5   0  -3    0.10    0.78
   5   0  -1    0.26    0.78
   5   0   1   -0.01    0.84
   5   0   3    0.16    0.89
  -5   0  -5   -0.17    0.95
   5   0   5   -0.25    0.87
   5   0   7   -0.04    1.07
  -5   0  -7    0.27    0.90
   5   0   9    0.18    1.08
  -5   0  -9    0.16    0.85
   5   0  11    0.01    1.02
  -5   0 -11    0.20    0.50
  -5   0 -11   -1.03    0.49
  -5   0 -11    0.78    0.51
  -5   0 -11   -0.96    0.88
   5   0  13    2.12    1.42
  -5   0 -13   -0.62    0.69
  -5   0 -13    1.31    0.58
  -5   0 -15    0.07    0.71
  -5   0 -15    0.44    0.62
  -5   0 -15    0.59    0.78
  -5   0 -17   -0.09    0.74
  -5   0 -17   -0.21    0.71
  -5   0 -17   -0.03    0.82
  -5   0 -19    0.01    0.51
  -5   0 -19    0.13    0.65
  -5   0 -19   -0.60    0.77
  -5   0 -21    0.19    0.56
  -5   0 -21    0.02    0.52
  -5   0 -21    0.81    0.69
  -5   0 -23   -0.38    0.50
   5  -1 -22   13.57    1.55
   5   1 -22   12.67    1.51
   5  -1 -22    9.75    1.30
   5   1 -22   11.70    1.57
   5  -1 -20    2.30    0.86
   5   1 -20    2.72    0.91
   5  -1 -20    2.68    1.11
   5   1 -20    2.83    1.06
   5  -1 -20    2.73    0.87
   5   1 -20    1.92    0.81
   5   1 -18   -0.10    0.68
   5  -1 -18    1.53    0.89
   5   1 -18    0.82    0.71
   5  -1 -18    0.96    0.74
   5  -1 -18   -0.15    0.85
   5   1 -18    0.35    0.85
   5   1 -16    0.36    0.68
   5   1 -16    0.18    0.71
   5  -1 -16    0.19    0.71
   5  -1 -16    0.82    0.92
   5  -1 -16    0.67    0.75
   5   1 -16    0.35    0.76
   5   1 -16   -0.48    0.84
   5  -1 -14   34.43    2.47
   5   1 -14   37.57    2.57
   5   1 -14   36.10    2.68
   5  -1 -14   34.84    2.66
   5  -1 -14   34.79    2.66
   5   1 -14   39.25    2.73
   5   1 -14   30.59    2.40
   5  -1 -14   26.24    3.70
   5  -1 -12   28.49    3.49
   5  -1 -12   30.18    2.43
   5   1 -12   32.32    2.27
   5  -1 -12   33.36    2.42
   5  -1 -12   32.46    2.24
   5   1 -12   34.12    2.31
   5   1 -12   23.36    1.85
   5   1 -12   26.30    2.07
   5  -1 -10    1.05    0.65
   5   1 -10    0.93    0.49
   5  -1 -10    0.52    0.47
   5   1 -10    0.88    0.56
   5   1 -10    0.95    0.75
   5  -1 -10   -0.47    0.89
   5   1 -10   -0.51    0.66
   5  -1 -10    0.43    0.51
   5   1 -10    0.54    0.48
   5  -1  -8    0.50    0.89
   5   1  -8    1.51    0.83
   5   1  -6    1.84    0.84
   5  -1  -4   36.50    3.09
   5   1  -4   34.75    3.03
   5  -1  -2  363.04    9.47
   5   1  -2  353.56    9.03
   5  -1   0    4.85    1.46
   5   1   0    4.13    1.27
  -5  -1  -2  145.01    6.32
   5   1   2  149.69    5.96
   5  -1   4   18.72    2.23
  -5  -1  -4   20.76    2.66
   5   1   4   23.26    2.48
   5  -1   6  241.25    8.27
  -5  -1  -6  242.78    9.20
   5  -1   8  390.89   11.55
  -5  -1  -8  393.29   12.43
  -5   1  -8  403.78   11.94
  -5   1 -10   28.34    2.13
   5  -1  10   32.12    3.83
   5   1  10   31.87    3.89
  -5   1 -10   28.65    1.94
  -5  -1 -10   32.42    3.85
  -5   1 -10   34.47    3.71
  -5  -1 -10   30.28    2.09
   5   1  12  128.32    8.30
  -5  -1 -12  113.50    4.33
  -5  -1 -12   98.00    3.48
  -5   1 -12  114.89    4.13
  -5  -1 -12  117.82    7.77
  -5   1 -12  107.15    6.71
   5   1  14   14.15    3.01
  -5   1 -14   16.13    1.80
  -5  -1 -14   15.01    1.77
  -5   1 -14   14.91    1.78
  -5  -1 -14   13.98    1.73
  -5  -1 -14   12.94    2.85
  -5  -1 -14   13.64    1.47
  -5   1 -14   16.94    1.75
  -5   1 -16   -0.03    0.65
  -5  -1 -16   -0.27    0.72
  -5  -1 -16   -0.67    0.56
  -5   1 -16   -0.12    0.65
  -5   1 -16   -0.35    0.80
  -5  -1 -16   -0.04    0.70
  -5  -1 -18    4.47    1.24
  -5   1 -18    4.16    1.08
  -5   1 -18    5.23    1.19
  -5  -1 -18    5.17    1.03
  -5   1 -18    4.13    1.21
  -5  -1 -18    5.16    1.28
  -5   1 -20    1.42    0.61
  -5  -1 -20    2.51    0.94
  -5   1 -20    1.60    0.72
  -5  -1 -20    1.63    0.63
  -5   1 -20    2.40    0.90
  -5  -1 -20    1.79    0.81
  -5   1 -22    0.78    0.42
  -5  -1 -22   -0.75    0.56
  -5   1 -22    0.43    0.56
  -5  -1 -22    0.39    0.53
  -5   1 -22    1.53    0.62
   5  -2 -23    1.08    0.51
   5   2 -23    1.42    0.59
   5   2 -23    1.82    0.68
   5  -2 -21   30.36    2.26
   5   2 -21   28.79    2.22
   5  -2 -21   31.56    2.43
   5   2 -21   32.90    2.55
   5  -2 -19    1.38    0.86
   5   2 -19    1.79    0.86
   5   2 -19    1.61    0.79
   5  -2 -19    2.04    0.99
   5   2 -19    1.80    0.96
   5  -2 -17   10.15    1.48
   5   2 -17   10.36    1.54
   5   2 -17   11.72    1.66
   5  -2 -17   11.23    1.75
   5  -2 -17   10.67    1.85
   5   2 -17   10.13    1.63
   5   2 -17   10.14    1.51
  -5  -2  15    5.16    1.00
   5  -2 -15    6.23    1.36
   5  -2 -15    5.18    1.31
   5   2 -15    7.46    1.37
   5   2 -15    6.18    1.24
   5   2 -15    5.57    1.16
   5  -2 -15    7.35    1.29
   5   2 -15    5.82    1.12
   5  -2 -15    3.04    1.74
   5  -2 -13  354.00   13.77
   5  -2 -13  345.72    8.67
   5  -2 -13  371.86    8.47
   5   2 -13  368.14    7.94
  -5  -2  13  349.18    7.38
   5  -2 -13  374.92    7.61
   5   2 -13  388.09    7.87
   5   2 -13  329.66    7.14
   5  -2 -11    1.23    0.82
   5   2 -11    0.64    0.62
   5  -2 -11   -0.14    0.54
  -5  -2  11   -0.08    0.55
   5   2 -11    0.02    0.49
   5  -2 -11   -0.05    0.49
   5  -2 -11   -0.01    0.56
   5   2 -11    0.20    0.47
   5  -2 -11    0.07    0.60
   5  -2 -11   -1.59    1.14
   5  -2  -9   21.75    3.14
   5  -2  -9   21.95    2.17
   5  -2  -9   21.51    1.79
   5   2  -9   22.26    1.67
  -5  -2   9   23.43    1.75
   5  -2  -9   19.10    1.59
   5  -2  -9   19.96    1.57
   5   2  -9   23.35    1.73
   5  -2  -9   16.95    1.67
   5   2  -9   14.69    1.44
   5   2  -9   21.00    2.64
   5   2  -7  296.80    9.43
   5  -2  -7  279.08    9.84
   5   2  -5  457.84   11.31
   5  -2  -5  450.88   11.78
  -5  -2   5  437.34    8.17
   5   2  -3  199.97    7.29
  -5  -2   3  205.89    6.35
   5   2  -1   39.26    3.29
  -5  -2   1   37.40    3.05
   5   2   1   36.64    3.19
  -5  -2  -1   38.88    3.26
  -5  -2  -3    0.09    0.92
   5   2   3    0.85    1.08
   5   2   5   72.67    4.64
  -5  -2  -5   64.64    4.79
  -5  -2  -7  435.37   13.17
  -5   2  -7  453.81    7.58
  -5   2  -9  195.59    5.17
  -5  -2  -9  196.89    5.13
  -5  -2 -11   35.56    2.43
   5   2  11   36.57    4.40
  -5   2 -11   37.21    2.49
  -5  -2 -11   32.16    4.20
  -5  -2 -13  100.72    4.33
   5   2  13   83.21    7.00
  -5   2 -13   95.22    4.13
  -5  -2 -13   89.51    3.97
  -5   2 -13   89.09    4.01
  -5  -2 -13   99.39    7.75
  -5   2 -15    9.59    1.48
  -5  -2 -15    9.69    1.62
   5   2  15    9.09    2.54
  -5   2 -15    7.17    1.35
  -5  -2 -15    8.62    1.37
  -5  -2 -15    2.69    1.36
  -5   2 -15    8.92    1.48
  -5   2 -17   15.50    1.87
  -5  -2 -17   18.12    2.11
  -5   2 -17   16.05    1.84
  -5   2 -17   17.74    1.99
  -5  -2 -17   18.18    1.93
  -5   2 -19   74.15    3.75
  -5  -2 -19   80.42    4.05
  -5   2 -19   67.12    3.38
  -5   2 -19   71.02    3.64
  -5  -2 -19   73.04    3.58
  -5   2 -21    6.73    1.08
  -5   2 -21    7.70    1.16
  -5  -2 -21    6.58    1.08
  -5  -2 -21    7.43    1.21
   5   3 -22    1.24    0.65
   5  -3 -22    0.90    0.52
   5  -3 -20   20.55    2.07
   5   3 -20   18.50    2.00
   5  -3 -20   17.90    1.65
   5   3 -20   13.99    1.50
   5  -3 -18    1.92    1.01
   5   3 -18    2.57    1.02
   5   3 -18    2.21    0.86
   5  -3 -18    2.26    0.77
   5   3 -18    2.39    0.85
   5  -3 -16   50.37    2.98
   5   3 -16   51.37    3.10
  -5  -3  16   51.80    2.99
   5   3 -16   54.73    3.38
   5  -3 -16   57.95    3.74
   5   3 -16   53.13    3.40
   5   3 -14  175.48    5.81
   5  -3 -14  170.08    6.14
  -5  -3  14  169.60    5.49
   5   3 -14  159.82    5.24
   5  -3 -14  168.53    5.24
   5  -3 -14  172.67    5.64
   5   3 -14  155.63    5.16
   5  -3 -14  154.59   10.00
   5  -3 -12   57.42    5.89
   5  -3 -12   60.70    3.31
  -5  -3  12   61.83    3.28
   5  -3 -12   57.97    2.94
   5   3 -12   53.52    2.93
   5  -3 -12   59.89    3.30
   5   3 -12   56.77    3.13
   5  -3 -12   67.34    3.69
   5   3 -12   63.90    3.33
   5  -3 -10    1.55    1.55
   5   3 -10    3.20    1.26
   5  -3 -10    2.86    0.87
  -5  -3  10    2.52    0.75
   5  -3 -10    4.03    0.79
   5   3 -10    2.36    0.67
   5  -3 -10    3.03    0.87
   5   3 -10    2.83    0.85
   5  -3 -10    1.31    0.76
   5  -3 -10    2.65    0.70
   5   3 -10    3.34    0.84
   5  -3 -10    2.36    0.80
   5   3  -8   17.52    2.71
   5  -3  -8   15.27    1.61
  -5  -3   8   15.32    1.52
   5  -3  -8   14.27    2.66
   5  -3  -8   12.27    1.41
   5  -3  -8   14.22    1.50
   5   3  -8   14.89    1.55
   5  -3  -8   13.90    1.67
   5   3  -8   16.07    1.45
   5  -3  -8   18.33    1.72
   5  -3  -6    6.77    1.05
  -5  -3   6    6.16    0.97
   5  -3  -6    7.13    1.06
   5  -3  -6    5.37    1.04
   5   3  -6    5.74    0.99
   5  -3  -6    5.89    1.19
   5  -3  -6    6.69    1.82
   5   3  -6    8.22    1.87
   5  -3  -6    7.42    1.05
   5   3  -4    3.22    1.31
   5  -3  -4    1.50    0.95
   5   3  -2   61.82    4.51
   5  -3  -2   57.64    4.18
  -5  -3   2   54.26    3.36
   5   3   0  852.27   16.38
   5  -3   0  877.09   15.27
  -5  -3   0  868.19   14.82
   5   3   2  240.13    8.62
   5  -3   2  240.06    7.49
  -5  -3  -2  246.15    8.62
   5   3   4    1.25    0.93
  -5  -3  -4    1.37    1.00
   5  -3   6  160.39    4.51
  -5  -3  -6  153.95    4.40
   5   3   6  176.97    7.82
  -5  -3  -6  163.10    8.29
  -5  -3  -8   77.70    3.26
   5  -3   8   76.97    3.22
  -5  -3  -8   78.79    3.21
  -5   3  -8   80.18    3.56
  -5  -3  -8   78.28    6.19
  -5  -3 -10   13.43    2.82
  -5  -3 -10   12.62    1.53
   5  -3  10    7.17    1.08
  -5   3 -10    9.99    1.40
  -5   3 -10   10.82    1.32
  -5  -3 -12   16.19    3.20
  -5  -3 -12   18.39    1.94
   5   3  12   11.98    2.70
  -5  -3 -12   14.01    1.53
  -5   3 -12   13.43    1.65
  -5   3 -12   17.23    1.94
  -5   3 -12   17.33    1.68
  -5  -3 -14   65.40    6.65
  -5  -3 -14   73.77    3.97
  -5  -3 -14   65.67    3.37
  -5   3 -14   66.32    3.44
  -5   3 -14   65.92    3.28
  -5   3 -14   70.53    3.83
  -5   3 -16    5.82    1.25
  -5  -3 -16    7.34    1.23
  -5   3 -16    5.41    1.17
  -5   3 -16    6.35    1.31
  -5  -3 -16    8.10    1.51
  -5   3 -18    0.51    0.52
  -5   3 -18    0.00    0.75
  -5  -3 -18    0.39    0.73
  -5   3 -18    0.11    0.56
  -5  -3 -18   -0.27    0.56
  -5   3 -20    0.10    0.52
  -5  -3 -20    0.60    0.54
  -5   3 -20    0.03    0.45
  -5  -3 -20    0.43    0.40
  -5  -3 -22    0.12    0.43
  -5   3 -22    0.06    0.42
   5   4 -21    2.74    0.76
   5  -4 -19   14.17    1.73
   5   4 -19   12.66    1.59
  -5  -4  17   18.02    1.80
   5  -4 -17   20.61    2.30
   5   4 -17   22.33    2.07
   5   4 -17   20.13    2.12
  -5  -4  15   10.79    1.55
   5  -4 -15   11.11    1.56
   5   4 -15   11.01    1.48
   5  -4 -15   12.35    2.00
   5   4 -15   10.99    1.65
   5  -4 -13   99.06    4.51
  -5  -4  13  103.70    4.50
   5  -4 -13   99.76    8.33
   5  -4 -13   99.52    4.51
   5   4 -13  105.18    4.51
   5  -4 -13  103.78    4.94
   5   4 -13  101.18    4.39
   5  -4 -11  363.01    8.54
  -5  -4  11  396.47    8.52
   5  -4 -11  338.59   14.68
   5  -4 -11  374.51    8.35
   5  -4 -11  372.10    8.57
   5   4 -11  369.61    8.36
   5  -4 -11  381.07    8.93
   5   4 -11  365.22    7.87
   5   4  -9  100.50    6.94
   5  -4  -9   91.37    7.29
   5  -4  -9  104.16    4.43
  -5  -4   9   98.23    4.13
   5  -4  -9   95.06    4.21
   5  -4  -9   97.27    4.32
   5   4  -9   99.33    4.25
   5   4  -9   97.95    3.85
   5  -4  -9  103.97    4.48
   5   4  -7   30.79    3.77
   5  -4  -7   20.25    3.30
   5  -4  -7   24.95    2.16
  -5  -4   7   21.66    1.88
   5  -4  -7   23.04    1.90
   5  -4  -7   22.96    2.17
   5  -4  -7   24.50    2.11
   5   4  -7   24.08    2.10
   5   4  -7   20.31    1.62
   5  -4  -7   24.36    2.13
   5  -4  -5   71.12    5.58
   5   4  -5   74.24    5.67
   5  -4  -5   74.80    3.50
  -5  -4   5   69.01    3.15
   5  -4  -5   68.27    3.16
   5  -4  -5   69.93    3.54
   5  -4  -5   73.19    3.40
  -5  -4   5   56.65    2.70
   5   4  -5   75.53    3.47
   5  -4  -5   76.25    3.45
   5  -4  -3  149.54    4.75
  -5  -4   3  134.53    4.16
   5  -4  -3  134.83    4.50
   5  -4  -3  140.32    4.87
   5  -4  -3  147.60    4.70
  -5  -4   3  148.54    4.44
   5   4  -3  153.74    4.72
   5  -4  -3  141.40    7.32
   5   4  -3  147.21    7.81
   5  -4  -1   24.21    1.93
  -5  -4   1   18.29    1.50
   5  -4  -1   21.26    2.76
   5   4  -1   22.15    3.06
   5  -4  -1   23.42    2.00
   5  -4  -1   22.52    1.82
  -5  -4   1   23.09    1.82
   5   4  -1   24.77    1.87
   5  -4  -1   22.53    1.90
   5  -4   1    2.05    0.80
   5  -4   1    1.23    0.74
  -5  -4  -1    0.14    0.47
   5  -4   1    1.45    0.64
   5   4   1    1.87    0.69
  -5  -4  -1    1.13    0.54
   5  -4   1    0.53    0.54
   5   4   1    3.39    1.39
   5  -4   1    1.40    0.84
  -5  -4  -1    2.22    1.18
   5   4   3    4.91    1.43
  -5  -4  -3    6.27    1.72
   5  -4   3    7.14    1.09
   5  -4   3    4.03    0.78
   5  -4   3    5.65    1.00
  -5  -4  -3    4.92    1.00
   5   4   3    5.03    0.86
  -5  -4  -5  293.20   11.31
  -5  -4  -5  285.82    6.48
   5  -4   5  284.06    6.37
   5   4   5  300.04   11.03
  -5  -4  -7  490.58    8.48
  -5  -4  -7  496.64   15.95
  -5  -4  -7  491.23    8.68
  -5   4  -7  487.61    9.23
  -5  -4  -9   57.93    3.06
  -5  -4  -9   55.21    5.63
  -5   4  -9   57.38    3.37
  -5  -4  -9   59.02    3.26
  -5   4 -11    0.33    0.70
  -5  -4 -11   -0.03    0.61
   5   4  11   -0.67    0.69
  -5  -4 -11    1.21    1.12
  -5  -4 -11   -0.58    1.14
  -5   4 -11   -0.30    0.57
  -5   4 -13    0.27    0.69
  -5  -4 -13    0.62    0.79
  -5   4 -13   -0.94    1.02
  -5   4 -15    4.92    1.09
  -5   4 -15    6.19    1.12
  -5   4 -15    5.71    1.35
  -5  -4 -15    5.10    1.31
  -5   4 -17   -0.18    0.42
  -5   4 -17    0.36    0.80
  -5  -4 -17   -0.14    0.72
  -5   4 -19    0.98    0.65
  -5  -4 -19    2.01    0.82
   5  -4  19    0.14    0.50
  -5   4 -21    9.78    1.12
  -5  -5  18   91.91    3.42
   5   5 -18  107.23    4.03
  -5  -5  16   63.57    3.31
   5  -5 -16   70.48    3.92
   5   5 -16   64.84    3.43
   5  -5 -14  273.37    7.52
  -5  -5  14  274.66    7.32
   5   5 -14  268.91    7.08
   5  -5 -14  273.72    7.89
   5   5 -14  264.97    6.99
   5  -5 -12   -0.06    0.81
  -5  -5  12   -0.51    0.96
   5  -5 -12    0.47    0.84
   5   5 -12   -0.31    0.68
   5  -5 -12    0.20    0.67
   5  -5 -12    0.60    0.89
   5   5 -12   -0.15    0.61
   5  -5 -10   42.21    5.44
   5  -5 -10   49.21    3.37
  -5  -5  10   46.23    3.09
   5  -5 -10   46.29    2.91
   5  -5 -10   47.57    3.28
   5  -5 -10   48.83    3.33
   5   5 -10   49.39    3.30
   5   5 -10   43.25    2.74
   5  -5 -10   50.48    3.42
   5  -5  -8    3.87    1.01
   5  -5  -8    3.02    1.08
  -5  -5   8    3.31    1.06
   5   5  -8    5.16    2.12
   5  -5  -8    4.01    1.89
   5  -5  -8    4.25    1.22
   5   5  -8    4.41    1.20
   5  -5  -8    3.39    1.13
   5  -5  -8    4.38    1.19
   5   5  -8    3.08    0.81
   5  -5  -6    4.36    1.06
   5  -5  -6    5.56    1.26
  -5  -5   6    4.19    0.97
   5   5  -6    5.99    1.91
   5  -5  -6    2.89    1.92
   5  -5  -6    4.24    1.11
   5  -5  -6    3.42    1.05
  -5  -5   6    1.61    0.60
   5  -5  -6    4.30    1.02
   5   5  -6    5.01    1.19
   5  -5  -4    0.44    0.58
   5  -5  -4    0.41    0.69
  -5  -5   4   -0.31    0.60
   5   5  -4   -1.68    1.12
   5  -5  -4   -2.13    1.36
   5  -5  -4    0.41    0.67
   5  -5  -4    0.31    0.71
  -5  -5   4    0.22    0.56
   5   5  -4   -0.31    0.72
   5  -5  -2    0.50    0.57
   5  -5  -2    0.97    0.78
  -5  -5   2    0.60    0.55
   5   5  -2    0.42    0.87
   5  -5  -2    0.72    0.66
   5  -5  -2    2.39    1.05
  -5  -5   2    1.28    0.69
   5   5  -2    1.24    0.71
   5  -5   0   -0.02    0.67
   5  -5   0    0.51    0.55
  -5  -5   0   -0.25    0.50
   5  -5   0    1.11    0.65
   5   5   0   -0.14    0.58
   5  -5   0    0.64    0.69
  -5  -5   0   -0.13    0.57
   5   5   0    1.02    1.16
   5  -5   2   -0.07    0.76
   5   5   2    1.69    1.14
   5  -5   2   -0.42    0.61
   5  -5   2   -0.73    0.55
   5  -5   2    0.62    0.77
  -5  -5  -2   -0.93    0.76
   5   5   2    0.29    0.51
   5  -5   4   35.24    2.62
  -5  -5  -4   35.72    2.56
   5  -5   4   37.86    2.57
   5   5   4   36.53    4.39
   5  -5   4   41.49    2.92
  -5  -5  -4   36.25    4.06
   5  -5   6    2.53    0.79
  -5  -5  -6    4.24    1.63
   5   5   6    2.32    1.24
  -5  -5  -6    1.43    0.69
   5  -5   6    2.39    1.00
  -5   5  -6    2.60    1.01
  -5  -5  -8   22.27    2.11
  -5  -5  -8   18.48    3.45
  -5  -5  -8   23.76    2.15
   5  -5   8   23.59    2.24
  -5   5  -8   22.22    2.26
  -5  -5 -10  130.82    4.88
  -5   5 -10  128.83    5.16
  -5  -5 -10  137.08    5.12
  -5   5 -10  134.84    5.44
   5  -5  10  117.67    4.81
  -5  -5 -12   74.39    3.68
  -5  -5 -12   78.25    4.00
  -5   5 -12   76.92    4.19
  -5   5 -12   80.86    4.09
  -5  -5 -14   18.97    2.04
  -5   5 -14   16.44    1.91
  -5   5 -14   19.27    1.94
  -5  -5 -16    1.41    0.72
  -5   5 -16    0.39    0.64
  -5   5 -16    0.09    0.45
   5  -5  18    5.57    1.09
  -5   5 -18    5.56    1.01
  -5   5 -18    4.83    0.84
  -5  -6  17   12.16    1.26
   5   6 -17    5.85    0.90
   5   6 -15   10.19    1.30
   5   6 -15   11.46    1.42
  -5  -6  15   14.16    1.56
   5  -6 -13   80.71    4.03
   5  -6 -13   77.93    3.72
   5   6 -13   69.70    3.35
   5   6 -13   82.47    3.96
  -5  -6  13   82.66    3.94
   5  -6 -11    7.81    1.25
   5  -6 -11    7.78    1.59
  -5  -6  11    8.55    1.47
   5  -6 -11    8.46    1.50
   5   6 -11    9.17    1.51
   5  -6 -11    6.77    1.36
   5   6 -11    7.24    1.21
   5  -6  -9    6.34    1.42
  -5  -6   9    7.93    1.42
   5  -6  -9    8.86    1.43
   5  -6  -9    7.92    1.61
   5  -6  -9    7.17    1.51
   5   6  -9    6.86    1.45
   5   6  -9    5.68    1.01
  -5  -6   7   28.58    2.43
   5  -6  -7   32.37    2.64
   5  -6  -7   34.23    2.84
   5  -6  -7   30.41    2.83
   5   6  -7   28.81    2.61
   5  -6  -7   33.39    2.91
   5  -6  -5    0.93    0.75
   5  -6  -5    2.05    0.93
  -5  -6   5    0.69    0.60
   5   6  -5    1.62    1.45
   5  -6  -5    1.03    0.89
   5  -6  -5    0.55    0.92
  -5  -6   5    0.03    0.50
   5   6  -5    1.42    0.90
   5  -6  -3   -0.07    0.80
   5   6  -3    0.09    0.88
   5  -6  -3    0.12    0.85
  -5  -6   3   -0.19    0.64
   5  -6  -3   -0.02    0.63
  -5  -6   3    0.74    0.71
   5  -6  -3   -0.15    0.82
   5   6  -3   -0.15    0.72
   5  -6  -1   46.15    3.17
  -5  -6   1   40.74    2.51
  -5  -6   1   43.10    2.92
   5  -6  -1   47.92    3.41
   5  -6  -1   42.96    2.90
   5   6  -1   44.63    5.18
   5   6  -1   46.43    3.07
   5  -6  -1   45.12    3.18
   5  -6   1    3.97    1.25
   5   6   1    5.66    1.88
   5  -6   1    4.51    1.12
   5  -6   1    3.73    0.98
   5  -6   1    5.27    1.31
  -5  -6  -1    4.87    1.22
   5   6   1    4.06    1.07
   5  -6   3    3.06    1.14
   5  -6   3    3.49    0.94
   5   6   3    2.27    1.41
  -5  -6  -3    2.91    1.03
   5  -6   3    3.30    0.99
   5   6   3    2.59    0.84
  -5  -6  -5  401.38    8.98
   5  -6   5  436.61    9.58
  -5   6  -5  428.15    9.52
   5  -6   5  403.80    8.44
  -5   6  -7  668.48   11.94
   5  -6   7  692.28   11.83
   5  -6   9    5.48    1.13
  -5   6  -9    6.48    1.37
  -5   6  -9    8.23    1.53
  -5  -6 -11   32.97    2.65
  -5   6 -11   35.32    2.78
  -5   6 -11   39.02    2.88
  -5   6 -13   22.95    2.13
  -5   6 -13   29.43    2.37
   5  -6  15   16.12    1.79
  -5   6 -15   11.65    1.42
  -5   6 -15   15.28    1.57
  -5   6 -17    2.15    0.58
   5  -6  17    4.75    0.91
   5   7 -14   28.34    1.89
  -5  -7  14   33.96    2.13
   5   7 -12   73.37    3.50
   5  -7 -12   69.98    3.34
  -5  -7  12   75.47    3.43
   5  -7 -10    2.15    0.94
  -5  -7  10    3.00    0.93
   5  -7 -10    2.76    1.01
   5   7 -10    2.79    0.97
   5  -7 -10    2.70    0.92
   5  -7 -10    1.88    0.73
  -5  -7   8   53.52    3.07
   5  -7  -8   49.20    3.10
   5  -7  -8   54.65    3.50
   5  -7  -8   53.23    3.38
   5   7  -8   53.05    3.36
   5  -7  -8   51.67    3.47
  -5  -7   6   63.35    3.32
   5  -7  -6   58.15    3.53
   5  -7  -6   59.57    3.57
   5  -7  -6   63.79    3.93
   5   7  -6   61.48    3.70
   5  -7  -6   62.44    3.78
  -5  -7   4    3.48    0.90
   5  -7  -4    3.87    1.12
   5  -7  -4    2.59    1.11
   5  -7  -4    3.07    1.11
   5   7  -4    4.09    1.22
  -5  -7   4    3.76    0.94
   5  -7  -4    4.42    1.28
   5  -7  -2    2.81    1.09
   5  -7  -2    2.79    1.11
   5  -7  -2    1.26    0.70
  -5  -7   2    5.28    1.32
   5  -7  -2    1.87    0.98
   5   7  -2    2.21    0.92
  -5  -7   0   12.61    1.76
   5  -7   0   11.55    1.50
   5  -7   0   12.91    1.83
   5  -7   0   12.00    1.82
   5   7   0   11.05    1.65
   5  -7   0    8.67    1.49
   5  -7   2   40.06    3.00
  -5  -7  -2   44.92    3.11
   5  -7   2   38.95    3.02
   5   7   2   36.68    2.70
   5  -7   2   35.88    2.67
  -5  -7  -4   59.62    3.53
   5  -7   4   52.06    3.21
   5  -7   4   56.20    3.49
  -5   7  -4   47.78    3.15
  -5   7  -6    8.76    1.45
   5  -7   6   11.37    1.64
   5  -7   8   23.76    2.19
   5  -7   8   20.78    1.97
  -5   7  -8   23.82    2.34
  -5   7  -8   22.75    2.07
  -5   7 -10    1.64    0.86
  -5   7 -10    0.59    0.59
   5  -7  10    0.35    0.73
  -5   7 -12    0.82    0.66
  -5   7 -12   -0.01    0.49
   5  -7  12   -0.44    0.64
  -5   7 -14    7.07    0.99
   5  -7  14    5.26    1.01
   5   8 -11    1.44    0.58
   5  -8 -11    0.88    0.39
  -5  -8  11   -0.01    0.45
   5  -8  -9    3.10    0.80
   5   8  -9    2.97    0.84
   5  -8  -9    3.98    0.83
  -5  -8   9    4.17    0.82
   5  -8  -7    2.97    0.93
  -5  -8   7    3.38    0.81
   5  -8  -7    5.43    1.13
   5   8  -7    5.99    1.18
   5  -8  -7    5.00    1.03
   5  -8  -5   11.09    1.59
   5  -8  -5    6.47    1.23
   5   8  -5   10.05    1.47
   5  -8  -5   10.31    1.45
   5  -8  -3   -0.05    0.62
   5   8  -3    0.78    0.69
  -5  -8   3    2.23    0.90
   5  -8  -3    2.06    0.91
   5  -8  -3    0.45    0.70
   5  -8  -3    1.38    0.58
   5  -8  -1    0.84    0.62
  -5  -8   1    2.85    1.29
   5   8  -1    1.64    0.76
   5  -8  -1    0.67    0.73
   5  -8  -1    1.91    0.91
   5   8   1   27.35    2.18
  -5  -8  -1   26.97    2.47
   5  -8   1   23.24    2.11
   5  -8   1   25.27    2.28
  -5  -8  -3   -1.27    1.47
   5  -8   3   -0.08    0.52
   5  -8   3    0.23    0.63
  -5  -8  -5  104.86    4.30
   5  -8   5   83.25    3.65
  -5   8  -7    5.65    1.07
  -5  -8  -7    4.44    1.40
   5  -8   7    2.21    0.70
  -5   8  -9    5.28    0.95
   5  -8   9    5.28    0.81
  -5   8 -11   16.43    1.42
   5  -9  -4   -0.28    0.52
   5  -9  -4    0.75    0.48
   5  -9  -2   -1.09    0.54
   5  -9  -2    0.10    0.38
  -5  -9   0   12.61    1.43
   5  -9   0   15.22    1.37
   5  -9   2   -0.22    0.36
  -5  -9  -2    2.68    1.07
  -5  -9  -4  125.31    3.78
   6   0 -22   -0.01    0.62
   6   0 -22    0.48    0.67
   6   0 -22    0.23    0.47
   6   0 -20    0.77    0.76
   6   0 -20    1.53    0.81
   6   0 -20    0.21    0.76
   6   0 -18    0.74    0.85
   6   0 -18    0.82    1.10
   6   0 -18    1.76    0.96
   6   0 -16    0.92    0.90
   6   0 -16    0.46    0.74
   6   0 -16    0.33    0.81
   6   0 -14   27.44    2.31
   6   0 -14   27.86    2.47
   6   0 -14   28.04    2.48
   6   0 -12    0.17    0.63
   6   0 -12    0.38    0.59
   6   0 -12    0.16    0.57
   6   0 -12    0.17    0.68
   6   0 -12   -0.72    0.80
   6   0 -10   14.63    1.48
   6   0 -10   16.06    1.66
   6   0 -10   13.84    1.51
   6   0 -10   11.65    1.31
   6   0 -10   13.39    2.32
   6   0  -8  152.55    6.89
   6   0  -8  146.82    4.27
   6   0  -6  109.16    5.77
   6   0  -4  530.55   12.39
   6   0  -2  376.94   10.43
   6   0   0   34.85    3.31
   6   0   2    4.84    1.59
   6   0   4  134.74    6.53
  -6   0  -6   44.16    4.25
   6   0   6   44.88    3.91
   6   0   8  216.64    9.49
  -6   0  -8  213.67    9.70
   6   0  10   -0.72    1.05
  -6   0 -10    0.24    0.53
  -6   0 -10    0.83    0.54
  -6   0 -10   -0.03    0.73
   6   0  12    5.39    1.95
  -6   0 -12    8.00    2.18
  -6   0 -12    4.93    0.90
  -6   0 -12    5.04    1.13
  -6   0 -14    7.92    1.39
  -6   0 -14    6.47    1.31
  -6   0 -14    6.33    1.07
  -6   0 -14    7.14    2.13
  -6   0 -16   71.59    3.51
  -6   0 -16   70.55    3.87
  -6   0 -16   66.54    3.80
  -6   0 -18   23.98    2.04
  -6   0 -18   21.12    2.14
  -6   0 -18   23.09    2.26
  -6   0 -20   15.23    1.58
  -6   0 -20   13.20    1.61
  -6   0 -20   12.71    1.59
  -6   0 -22  108.76    3.79
  -6   0 -22   65.12    2.88
   6  -1 -23   -0.17    0.43
   6   1 -23    1.12    0.58
   6   1 -23    1.92    0.66
   6  -1 -21    0.34    0.57
   6   1 -21    0.20    0.58
   6   1 -21   -0.25    0.51
   6  -1 -21    0.63    0.66
   6   1 -21    0.54    0.78
   6   1 -19    0.45    0.75
   6  -1 -19    0.60    0.79
   6   1 -19   -0.55    0.71
   6  -1 -19   -0.35    0.80
   6   1 -19   -0.57    0.88
   6  -1 -19   -0.02    0.85
   6  -1 -17   -0.14    0.72
   6   1 -17   -0.61    0.86
   6   1 -17    0.01    0.78
   6  -1 -17    1.01    0.93
   6   1 -17   -0.31    0.93
   6  -1 -17   -1.01    0.96
   6  -1 -15   13.03    1.68
   6   1 -15   14.99    1.83
   6  -1 -15    8.07    2.49
   6   1 -15   14.96    1.92
   6  -1 -15   11.95    1.85
   6   1 -15   11.88    2.12
   6  -1 -15   13.20    1.82
   6  -1 -13   48.31    3.25
   6   1 -13   51.88    3.22
   6   1 -13   48.09    3.01
   6  -1 -13   49.86    3.17
   6  -1 -13   35.13    4.32
   6  -1 -13   49.18    2.91
   6   1 -13   52.86    3.03
   6   1 -13   48.22    2.84
   6   1 -13   38.96    2.59
   6  -1 -11   10.42    1.42
   6  -1 -11    8.64    1.42
   6   1 -11    8.80    1.24
  -6  -1  11    9.37    1.17
   6   1 -11    6.08    1.47
   6  -1 -11    9.33    2.18
   6  -1 -11   10.33    1.34
   6   1 -11    9.51    1.30
   6  -1 -11    8.01    1.18
   6   1 -11    8.74    1.21
   6   1 -11    6.33    1.08
   6  -1  -9   32.26    2.22
   6  -1  -9   29.60    2.32
   6   1  -9   31.17    1.99
  -6  -1   9   31.90    1.95
   6  -1  -9   35.02    2.21
   6   1  -9   33.84    2.19
   6  -1  -9   27.29    1.96
   6   1  -9   26.47    1.92
   6  -1  -9   29.20    3.36
   6   1  -9   33.21    3.42
   6  -1  -7  114.07    6.45
   6   1  -7  113.69    6.07
   6   1  -5 1063.27   18.03
   6  -1  -3    0.98    0.95
   6   1  -3    1.06    1.02
   6  -1  -1  113.90    6.01
   6   1  -1  107.75    5.64
   6   1   1  377.75   10.51
  -6  -1  -3   55.92    4.45
   6   1   3   56.19    4.24
   6  -1   5   11.57    2.03
  -6  -1  -5   10.47    2.13
   6   1   5   15.25    2.34
   6  -1   7  468.26   12.67
  -6   1  -7  458.97    7.81
   6   1   7  444.19   12.04
  -6  -1  -7  429.97   13.57
  -6   1  -7  452.37   13.77
   6  -1   9    1.44    1.01
   6   1   9    0.47    1.12
  -6  -1  -9    1.85    0.66
  -6   1  -9    1.24    0.56
  -6   1  -9    1.35    0.67
  -6   1  -9    2.22    1.21
  -6  -1  -9    1.29    1.14
  -6  -1 -11   35.06    2.44
  -6   1 -11   33.79    2.22
   6   1  11   35.36    4.58
  -6  -1 -11   33.06    4.26
  -6   1 -11   33.17    4.03
  -6   1 -13   73.73    3.78
  -6  -1 -13   75.95    3.83
  -6  -1 -13   71.96    6.49
  -6   1 -13   80.60    3.66
   6   1  13   80.25    7.26
  -6   1 -15   23.75    2.33
  -6  -1 -15   20.25    2.15
  -6   1 -15   22.23    2.04
  -6   1 -15   21.70    2.21
  -6  -1 -15   23.32    2.29
  -6  -1 -17   31.36    2.67
  -6   1 -17   30.90    2.55
  -6   1 -17   32.26    2.47
  -6   1 -17   30.89    2.64
  -6  -1 -17   31.95    2.64
  -6   1 -19    3.37    0.95
  -6  -1 -19    1.23    0.83
  -6   1 -19    2.27    0.80
  -6   1 -19    1.63    0.83
  -6  -1 -19    1.50    0.83
  -6  -1 -21    8.67    1.30
  -6   1 -21    4.15    0.86
  -6   1 -21    6.88    1.11
  -6  -1 -21    6.37    1.08
  -6   1 -21    5.84    0.99
   6  -2 -22   21.57    1.70
   6   2 -22   19.63    1.64
   6  -2 -22   17.48    1.65
   6   2 -22   20.12    1.84
   6  -2 -20    0.35    0.63
   6   2 -20    0.14    0.60
   6  -2 -20   -0.14    0.63
   6   2 -20    0.36    0.71
   6   2 -20   -0.35    0.55
   6  -2 -18   14.46    1.75
   6   2 -18   15.17    1.81
   6   2 -18   14.72    1.79
   6  -2 -18   13.99    1.87
   6   2 -18   17.02    2.06
   6  -2 -16   32.00    2.53
   6   2 -16   36.11    2.73
   6   2 -16   38.36    2.92
   6  -2 -16   36.11    2.93
   6   2 -16   34.71    2.78
   6  -2 -14    6.65    1.55
   6   2 -14    7.41    1.36
   6  -2 -14    9.53    1.60
  -6  -2  14    7.30    1.16
   6  -2 -14    7.41    1.27
   6   2 -14    7.49    1.29
   6   2 -14    7.84    1.27
   6  -2 -14    4.15    1.59
   6  -2 -12   21.85    2.32
   6  -2 -12   24.27    2.24
   6   2 -12   23.69    2.05
  -6  -2  12   19.84    1.77
   6  -2 -12   23.37    2.00
   6   2 -12   24.75    2.07
   6  -2 -12   21.53    1.88
   6  -2 -12   20.17    2.00
   6   2 -12   21.82    1.97
   6  -2 -12   20.25    3.39
   6  -2 -10   60.45    5.37
   6  -2 -10   51.47    3.48
   6  -2 -10   65.49    3.32
   6   2 -10   54.00    2.78
  -6  -2  10   57.53    2.87
   6  -2 -10   61.06    3.03
   6   2 -10   62.81    3.08
   6  -2 -10   57.94    2.94
   6  -2 -10   55.87    3.06
   6   2 -10   54.93    2.92
   6   2 -10   59.04    4.80
   6   2  -8   29.86    3.36
   6  -2  -8   31.65    3.73
   6  -2  -8   18.16    1.64
  -6  -2   8   29.44    1.97
   6  -2  -8   27.52    1.94
   6   2  -8   33.67    2.16
   6  -2  -8   18.13    1.67
   6  -2  -8   27.11    1.93
   6  -2  -8   25.44    2.04
   6   2  -8   27.39    2.01
   6  -2  -8   29.68    2.10
   6   2  -8   28.41    1.82
   6   2  -6  259.97    9.58
   6  -2  -6  257.47    9.83
  -6  -2   6  253.72    5.37
  -6  -2   4   38.09    3.06
   6   2  -4   42.16    3.85
  -6  -2   2    0.63    0.78
   6   2  -2   -0.25    0.92
  -6  -2   0  310.40    9.91
   6   2   0  350.59   10.64
  -6  -2  -2   52.43    4.21
   6   2   2   50.19    4.12
  -6  -2  -4  222.45    9.27
   6   2   4  244.67    9.12
  -6   2  -6  281.74    6.28
   6   2   6  289.52   10.11
  -6  -2  -6  286.93   11.17
  -6   2  -8  345.66    7.29
  -6  -2  -8  319.26    6.28
  -6   2  -8  301.15    6.54
  -6  -2  -8  350.52   13.08
  -6   2  -8  322.99   11.82
  -6  -2  -8  303.76    6.30
   6   2  10    0.97    1.14
  -6   2 -10    4.18    0.98
  -6   2 -10    2.85    1.28
  -6  -2 -10    3.85    1.59
  -6  -2 -10    5.40    1.00
   6   2  12   98.49    7.70
  -6  -2 -12   89.70    4.06
  -6   2 -12   90.25    3.99
  -6  -2 -12   94.85    7.72
   6   2  14   82.59    7.37
  -6  -2 -14   83.32    4.17
  -6   2 -14   81.23    4.13
  -6  -2 -14   76.93    7.20
  -6   2 -14   75.51    3.97
  -6  -2 -14   77.52    3.85
  -6   2 -14   81.58    3.96
  -6   2 -16    9.91    1.60
  -6  -2 -16   10.20    1.53
  -6   2 -16   12.12    1.67
  -6   2 -16   10.79    1.58
  -6  -2 -16   10.53    1.74
  -6   2 -18   -0.28    0.73
  -6   2 -18   -0.33    0.64
  -6   2 -18   -0.64    0.83
  -6  -2 -18   -0.27    0.65
  -6  -2 -18    0.62    0.78
  -6   2 -20   28.41    2.13
  -6   2 -20   25.33    2.06
  -6  -2 -20   25.53    1.96
  -6  -2 -20   29.72    2.34
  -6   2 -22    2.39    0.62
  -6  -2 -22    3.54    0.81
   6  -3 -21   21.87    1.88
   6   3 -21   24.05    2.00
   6   3 -19    4.67    1.16
   6  -3 -19    4.38    1.07
   6  -3 -19    4.37    0.99
   6   3 -19    4.86    1.10
   6   3 -19    3.29    0.87
  -6  -3  17    6.40    1.09
   6  -3 -17    9.16    1.64
   6   3 -17    8.28    1.46
   6   3 -17    8.56    1.50
   6   3 -17    8.78    1.34
   6  -3 -17    8.64    1.29
  -6  -3  15  210.15    6.02
   6  -3 -15  204.17    5.99
   6   3 -15  209.99    6.19
   6   3 -15  202.06    6.09
   6   3 -15  217.97    6.70
   6  -3 -13  253.94    7.38
   6   3 -13  244.13    6.74
  -6  -3  13  254.44    6.69
   6  -3 -13  245.31    6.36
   6   3 -13  239.15    6.48
   6  -3 -13  247.83    6.83
   6   3 -13  242.22    6.71
   6  -3 -13  241.02   12.53
   6  -3 -11    9.40    2.41
   6  -3 -11   11.07    1.52
  -6  -3  11    9.01    1.39
   6  -3 -11   11.65    1.43
   6   3 -11    9.65    1.36
   6  -3 -11   11.72    1.54
   6  -3 -11    9.91    1.43
   6  -3 -11    8.07    1.49
   6   3 -11    7.86    1.34
   6  -3 -11   10.44    1.54
   6   3 -11    9.38    1.35
   6   3  -9   93.79    6.53
   6  -3  -9   89.28    6.77
   6  -3  -9   88.04    3.84
  -6  -3   9   90.55    3.78
   6  -3  -9   90.51    3.61
   6   3  -9   76.41    3.37
   6  -3  -9   86.59    3.87
   6  -3  -9   94.58    4.00
   6  -3  -9   87.85    4.14
   6   3  -9   95.22    4.03
   6  -3  -9   92.97    4.01
   6   3  -9   83.45    3.38
   6   3  -7   90.27    6.26
   6  -3  -7   77.60    6.02
   6  -3  -7   82.73    3.58
  -6  -3   7   82.96    3.43
   6   3  -7   73.63    3.12
   6  -3  -7   79.82    3.67
   6  -3  -7   86.51    3.65
   6   3  -7   84.81    3.63
   6  -3  -7   84.17    3.94
   6  -3  -7   83.38    3.55
   6   3  -5   16.68    2.69
   6  -3  -5   14.60    2.56
   6  -3  -5   12.95    1.44
  -6  -3   5   12.46    1.32
   6  -3  -5    9.83    1.20
   6  -3  -5   13.02    1.51
   6  -3  -5   13.79    1.51
  -6  -3   5   13.36    1.29
   6   3  -5   14.47    1.50
   6  -3  -5   12.46    1.70
   6  -3  -5   14.14    1.49
   6  -3  -3  265.98    5.91
  -6  -3   3  242.30    5.44
   6  -3  -3  289.96   10.24
   6  -3  -3  276.52    6.18
   6  -3  -3  242.81    6.17
  -6  -3   3  306.05    6.16
   6   3  -3  294.54    6.13
   6  -3  -3  290.57    6.97
   6   3  -3  289.75   10.53
   6  -3  -3  242.47    5.58
  -6  -3   1    1.76    0.66
   6  -3  -1    2.02    0.67
   6   3  -1    2.13    1.17
   6  -3  -1    2.66    1.28
  -6  -3   1    1.68    0.86
   6  -3  -1    2.05    0.81
   6  -3  -1    2.14    0.82
  -6  -3   1    2.10    0.64
   6  -3  -1    1.21    0.54
   6  -3   1   35.95    2.23
   6   3   1   38.55    3.90
   6  -3   1   35.94    3.36
  -6  -3  -1   39.61    3.68
   6  -3   1   38.44    2.42
  -6  -3  -1   39.71    2.31
   6  -3   3  209.95    5.32
  -6   3  -3  229.82    5.66
   6   3   3  229.39    9.48
  -6  -3  -3  225.88    9.22
  -6   3  -5   25.16    2.07
   6  -3   5   26.19    1.97
  -6  -3  -5   28.16    2.03
   6   3   5   32.69    3.71
  -6  -3  -5   28.82    3.61
  -6  -3  -7   44.37    2.43
   6  -3   7   44.61    2.58
  -6  -3  -7   45.92    2.67
  -6   3  -7   43.50    2.69
   6   3   7   37.58    3.98
  -6  -3  -7   44.90    4.79
  -6  -3  -9   10.29    1.36
   6  -3   9   10.30    1.35
  -6  -3  -9   11.53    1.61
  -6   3  -9   11.48    1.52
  -6  -3  -9    9.77    2.36
  -6  -3 -11    0.40    0.91
  -6  -3 -11    2.06    0.87
   6   3  11    1.54    1.03
   6  -3  11    1.24    0.62
  -6   3 -11    1.78    0.85
  -6   3 -11    2.22    0.66
   6   3  13   18.48    3.47
  -6  -3 -13   28.33    2.51
  -6  -3 -13   26.95    4.32
  -6   3 -13   21.60    2.08
  -6  -3 -13   24.05    2.08
  -6   3 -13   25.53    2.36
  -6   3 -15   45.67    3.02
  -6  -3 -15   51.45    3.01
  -6   3 -15   55.41    3.45
  -6   3 -15   48.43    3.19
  -6  -3 -15   54.60    3.51
  -6   3 -17    0.93    0.72
  -6   3 -17    0.77    0.78
  -6  -3 -17    0.42    0.78
  -6   3 -17    0.88    0.52
  -6  -3 -17    1.26    0.54
  -6   3 -19    0.40    0.61
  -6   3 -19   -0.05    0.41
  -6  -3 -19    0.34    0.72
  -6   3 -19    1.41    0.57
  -6  -3 -19   -0.53    0.48
  -6  -3 -21    2.16    0.70
  -6   3 -21    2.39    0.65
   6  -4 -20   16.94    1.64
   6   4 -20   15.59    1.55
   6   4 -18    1.38    0.73
   6   4 -18    0.69    0.73
   6  -4 -18    1.87    0.90
  -6  -4  18    0.41    0.47
   6   4 -16    0.85    0.70
  -6  -4  16    1.27    0.72
   6   4 -16    0.86    0.72
   6  -4 -16    1.05    1.00
   6  -4 -14   26.84    2.37
  -6  -4  14   31.44    2.52
   6  -4 -14   28.90    2.47
   6   4 -14   28.74    2.42
   6  -4 -14   32.04    2.84
   6   4 -14   29.85    2.46
   6  -4 -12  615.02   11.23
  -6  -4  12  629.24   10.96
   6  -4 -12  589.66   20.14
   6  -4 -12  635.81   11.40
   6  -4 -12  590.90   10.63
   6   4 -12  629.17   11.26
   6  -4 -12  652.61   12.02
   6   4 -12  601.78   10.32
   6  -4 -10    3.67    1.05
  -6  -4  10    4.42    1.04
   6  -4 -10    3.19    1.88
   6   4 -10    0.93    0.71
   6  -4 -10    3.62    1.06
   6   4 -10    4.58    1.15
   6  -4 -10    4.65    1.17
   6  -4 -10    3.45    1.05
   6   4 -10    4.54    0.99
   6  -4  -8    6.44    1.12
   6  -4  -8    5.47    2.03
   6   4  -8    7.11    2.14
   6  -4  -8    7.27    1.32
  -6  -4   8    7.98    1.35
   6  -4  -8    7.59    1.37
   6  -4  -8    8.41    1.42
   6   4  -8    8.82    1.45
   6  -4  -8    5.88    1.25
   6   4  -8    5.15    0.90
   6   4  -6   28.32    3.83
   6  -4  -6   24.93    3.63
   6  -4  -6   29.56    2.38
  -6  -4   6   25.41    2.05
   6  -4  -6   28.36    2.13
   6  -4  -6   26.93    2.25
   6  -4  -6   28.95    2.44
   6   4  -6   28.75    2.30
   6  -4  -6   25.58    2.13
   6   4  -4  112.48    7.29
   6  -4  -4  108.89    7.05
   6  -4  -4  121.47    4.52
  -6  -4   4  107.78    3.96
   6  -4  -4  112.40    4.26
   6  -4  -4  121.64    4.53
   6  -4  -4  123.13    4.82
  -6  -4   4  114.11    4.07
   6   4  -4  124.18    4.50
   6  -4  -2    2.42    0.82
  -6  -4   2    2.64    0.76
   6  -4  -2    2.92    1.29
   6   4  -2    2.77    1.40
   6  -4  -2    2.34    0.85
  -6  -4   2    2.49    0.81
   6  -4  -2    1.64    0.81
   6   4  -2    2.11    0.72
   6  -4  -2    1.65    0.82
   6  -4   0  205.73    5.67
  -6  -4   0  181.10    4.81
   6  -4   0  195.10    5.47
  -6  -4   0  219.50    5.69
   6  -4   0  208.74    6.09
   6  -4   0  187.02    8.18
   6   4   0  205.12    5.40
   6  -4   0  191.33    5.67
   6   4   0  195.46    9.41
   6  -4   2  209.73    5.70
   6  -4   2  199.26    5.48
  -6  -4  -2  198.20    5.55
   6  -4   2  198.38    5.94
  -6  -4  -2  201.39    8.78
   6   4   2  193.00    5.07
   6   4   2  202.38    9.59
  -6  -4  -4  215.67    9.84
   6  -4   4  228.03    6.02
   6   4   4  227.41   10.31
  -6  -4  -4  208.13    5.74
   6  -4   4  190.22    5.32
   6  -4   4  207.53    5.97
  -6  -4  -6   45.60    4.87
  -6  -4  -6   46.12    2.79
   6  -4   6   42.74    2.68
   6   4   6   43.81    4.74
  -6  -4  -8   50.47    2.92
  -6  -4  -8   53.35    5.64
  -6  -4  -8   46.21    2.91
   6  -4   8   44.11    2.79
  -6   4  -8   47.55    3.14
  -6   4 -10    1.04    0.69
  -6  -4 -10   -0.61    0.94
  -6  -4 -10    1.68    1.26
  -6  -4 -10    0.35    0.59
  -6   4 -10    0.46    0.81
  -6  -4 -12    1.78    0.90
  -6   4 -12    2.08    1.06
  -6   4 -12    2.05    0.77
  -6  -4 -14    2.76    1.06
  -6   4 -14    3.25    1.10
  -6   4 -14    3.76    0.89
  -6   4 -16   24.30    2.09
  -6  -4 -16   25.87    2.36
  -6   4 -16   22.15    2.17
  -6  -4 -18    3.77    1.03
  -6   4 -18    2.79    0.85
  -6  -4 -20    0.95    0.57
  -6   4 -20    0.79    0.50
   6   5 -19    3.49    0.75
   6  -5 -17    0.60    0.69
   6   5 -17    0.20    0.60
  -6  -5  17    0.34    0.52
  -6  -5  15    2.06    0.88
   6   5 -15    0.06    0.68
   6  -5 -15   -0.27    0.84
   6   5 -15    0.50    0.62
   6  -5 -13   42.27    3.02
   6  -5 -13   39.21    2.74
   6  -5 -13   43.58    3.08
  -6  -5  13   38.45    2.82
   6   5 -13   41.20    2.93
   6  -5 -13   46.18    3.31
   6   5 -13   38.51    2.66
   6  -5 -11   47.66    3.30
  -6  -5  11   44.89    3.09
   6  -5 -11   44.66    3.19
   6  -5 -11   48.40    3.33
   6   5 -11   49.42    3.36
   6  -5 -11   46.15    3.26
   6   5 -11   40.63    2.60
   6  -5  -9    5.03    1.13
   6  -5  -9    6.60    2.24
   6  -5  -9    5.20    1.27
  -6  -5   9    5.06    1.19
   6  -5  -9    5.82    1.38
   6  -5  -9    5.73    1.40
   6   5  -9    6.60    1.41
   6  -5  -9    5.72    1.27
   6   5  -7   12.85    2.80
   6  -5  -7   14.97    1.94
  -6  -5   7   13.68    1.70
   6  -5  -7   13.25    1.69
   6  -5  -7   15.42    2.01
   6  -5  -7   14.49    1.90
   6   5  -7   16.72    2.00
   6  -5  -7   14.45    1.75
   6   5  -5   26.61    4.07
   6  -5  -5   21.05    3.58
   6  -5  -5   30.78    2.60
  -6  -5   5   28.57    2.27
   6  -5  -5   30.29    2.48
  -6  -5   5   22.54    1.98
   6  -5  -5   28.51    2.64
   6  -5  -5   30.36    2.56
   6   5  -5   33.87    2.65
   6  -5  -5   23.02    2.07
   6  -5  -3    4.12    1.06
  -6  -5   3    3.29    0.88
   6  -5  -3    0.88    0.90
   6   5  -3    5.97    1.99
   6  -5  -3    4.59    1.18
   6  -5  -3    5.42    1.28
  -6  -5   3    5.19    1.04
   6   5  -3    4.49    1.07
   6  -5  -3    3.65    1.05
   6  -5  -1    3.21    1.01
   6   5  -1    3.85    1.61
   6  -5  -1    3.36    0.94
  -6  -5   1    3.87    0.89
   6  -5  -1    4.06    1.02
   6  -5  -1    5.53    1.27
  -6  -5   1    5.22    1.18
   6   5  -1    3.86    0.98
   6  -5   1   30.40    2.59
   6  -5   1   28.67    2.37
  -6  -5  -1   25.20    1.92
   6  -5   1   33.87    2.46
   6  -5   1   32.37    2.64
  -6  -5  -1   30.32    2.40
   6   5   1   23.84    2.09
   6   5   1   28.65    3.98
   6  -5   3   26.71    2.25
  -6  -5  -3   22.74    2.16
   6  -5   3   24.45    2.31
   6  -5   3   20.30    1.90
   6   5   3   19.05    1.79
   6  -5   3   27.12    2.44
   6   5   3   19.71    3.36
   6  -5   5    1.86    0.82
  -6  -5  -5    0.92    1.09
   6   5   5    1.98    1.19
   6  -5   5    0.57    0.70
  -6  -5  -5    3.29    1.16
   6  -5   5    1.50    0.82
  -6  -5  -7   24.80    3.88
  -6  -5  -7   29.62    2.51
   6  -5   7   24.73    2.14
  -6   5  -7   25.56    2.55
   6  -5   7   24.66    2.39
  -6  -5  -9  223.41    6.49
  -6  -5  -9  233.04    6.41
  -6   5  -9  235.24    7.23
   6  -5   9  235.97    7.02
  -6  -5 -11   10.29    1.52
  -6  -5 -11   12.35    1.92
  -6   5 -11   11.52    1.78
   6  -5  11    7.13    1.34
  -6   5 -11    9.79    1.52
  -6   5 -13   16.45    1.83
  -6  -5 -13   18.89    1.99
  -6   5 -13   15.98    2.00
  -6   5 -15    4.81    0.96
  -6  -5 -15    6.58    1.23
  -6   5 -15    6.63    1.33
  -6   5 -15    7.36    1.13
  -6  -5 -17   26.23    2.03
   6  -5  17   21.53    1.99
  -6   5 -17   23.68    1.96
   6   6 -16    0.90    0.52
  -6  -6  16    2.40    0.72
  -6  -6  14   19.36    1.84
   6   6 -14   18.25    1.78
  -6  -6  12    0.35    0.70
   6  -6 -12   -0.58    0.94
   6  -6 -12    0.93    0.68
   6   6 -12   -0.04    0.72
   6  -6 -12   -0.77    0.89
  -6  -6  10   62.48    3.48
   6  -6 -10   58.99    3.18
   6  -6 -10   65.31    3.86
   6  -6 -10   62.45    3.75
   6   6 -10   64.49    3.80
   6  -6 -10   61.60    3.76
  -6  -6   8   14.24    1.72
   6  -6  -8   14.89    1.80
   6  -6  -8   15.12    2.03
   6  -6  -8   16.28    2.05
   6   6  -8   16.47    2.02
   6  -6  -8   16.04    2.09
  -6  -6   6   11.13    1.58
   6  -6  -6   13.55    1.80
   6  -6  -6   11.78    1.93
   6  -6  -6   11.29    1.75
   6   6  -6   12.99    1.87
  -6  -6   6    5.47    1.03
   6  -6  -6   12.26    1.88
  -6  -6   4   13.79    1.63
   6  -6  -4   16.58    2.04
  -6  -6   4   15.67    1.76
   6  -6  -4   18.73    2.29
   6  -6  -4   15.85    1.98
   6   6  -4   15.90    1.96
   6  -6  -4   16.62    2.09
   6  -6  -2   21.23    2.29
  -6  -6   2   19.10    1.88
   6  -6  -2   24.75    2.54
   6  -6  -2   20.92    2.20
  -6  -6   2   23.69    2.24
   6   6  -2   17.54    3.38
   6   6  -2   22.83    2.22
   6  -6  -2   20.65    2.28
   6  -6   0    3.49    1.11
   6   6   0    0.64    0.65
   6  -6   0    2.01    0.79
   6  -6   0    3.92    1.23
   6   6   0    4.29    1.12
   6  -6   0    3.83    1.15
   6  -6   2    9.48    1.69
  -6  -6  -2   15.63    2.00
   6  -6   2    9.06    1.60
   6  -6   2    8.08    1.25
   6   6   2    8.99    2.43
   6   6   2    8.91    1.40
   6  -6   2    9.70    1.55
   6  -6   4    4.08    1.05
   6  -6   4    2.05    0.83
   6  -6   4    2.32    1.03
  -6  -6  -6   21.81    2.54
   6  -6   6   15.84    1.98
  -6   6  -6   15.60    2.06
   6  -6   6   14.60    1.71
   6  -6   8    9.92    1.56
  -6   6  -8   12.85    1.87
   6  -6  10  144.20    5.12
  -6  -6 -10  139.52    5.18
  -6   6 -10  150.68    5.60
  -6   6 -10  150.72    5.54
  -6  -6 -12   18.09    2.14
  -6   6 -12   15.54    1.80
  -6   6 -12   15.61    1.78
  -6   6 -14   32.12    2.36
  -6   6 -14   40.27    2.45
   6  -6  16    3.48    0.85
  -6   6 -16    2.20    0.65
   6   7 -13   10.01    1.26
   6  -7 -13    9.47    1.11
  -6  -7  13   11.09    1.28
   6  -7 -11   45.75    2.86
   6  -7 -11   46.96    2.84
  -6  -7  11   47.61    2.70
   6   7 -11   45.93    2.86
   6  -7 -11   44.96    2.91
   6  -7  -9    2.41    0.99
   6  -7  -9    2.95    1.07
  -6  -7   9    2.02    0.79
   6   7  -9    2.04    0.84
   6  -7  -9    1.82    0.81
   6  -7  -9    0.86    0.61
   6  -7  -7    6.28    1.41
  -6  -7   7    6.82    1.16
   6  -7  -7    5.55    1.25
   6  -7  -7    5.23    1.36
   6   7  -7    6.67    1.37
   6  -7  -7    6.15    1.21
  -6  -7   5   17.68    1.75
   6  -7  -5   19.05    2.09
   6  -7  -5   18.06    2.20
   6  -7  -5   18.61    2.05
  -6  -7   5   12.07    1.44
   6   7  -5   19.31    2.11
   6  -7  -5   17.78    2.12
  -6  -7   3   11.06    1.36
   6  -7  -3   11.30    1.61
   6  -7  -3   11.64    1.80
  -6  -7   3   12.75    1.67
   6  -7  -3   12.33    1.79
   6   7  -3   11.69    1.71
   6  -7  -3   12.04    1.79
   6  -7  -1   12.68    1.91
   6  -7  -1   11.81    1.58
   6   7  -1   11.14    1.56
   6  -7  -1   13.32    1.86
   6  -7  -1   12.15    1.80
   6  -7   1    0.27    0.64
   6  -7   1   -0.14    0.74
   6   7   1   -0.14    0.63
   6  -7   1   -0.31    0.80
   6  -7   3    2.74    0.95
   6  -7   3    3.46    1.00
  -6   7  -3    2.18    0.87
   6  -7   3    3.40    1.14
  -6  -7  -5   29.54    2.72
  -6   7  -5   27.35    2.44
   6  -7   5   30.17    2.57
   6  -7   7   18.36    1.90
  -6  -7  -7   16.25    2.20
  -6   7  -7   17.71    1.91
   6  -7   9    9.18    1.29
  -6  -7  -9   12.73    2.03
  -6   7  -9    9.62    1.50
  -6   7  -9    8.37    1.35
  -6  -7 -11   37.65    2.50
  -6   7 -11   35.14    2.40
   6  -7  11   33.53    2.39
  -6   7 -13    9.14    1.10
   6  -7  13   10.28    1.31
   6  -8 -10    0.91    0.47
   6   8 -10    1.09    0.60
  -6  -8  10   -0.43    0.40
   6  -8  -8    3.83    0.87
  -6  -8   8    3.46    0.73
   6   8  -8    5.07    1.01
   6  -8  -8    4.75    0.97
   6  -8  -8    2.36    0.67
   6  -8  -6   13.27    1.61
  -6  -8   6   10.66    1.15
   6  -8  -6   10.44    1.41
   6   8  -6   13.37    1.55
   6  -8  -6   13.73    1.52
   6  -8  -4   -0.20    0.64
   6   8  -4    0.94    0.76
   6  -8  -4    0.39    0.68
   6  -8  -4    0.71    0.69
   6  -8  -4   -1.35    0.63
   6  -8  -2    2.32    0.84
  -6  -8   2    4.89    1.21
   6  -8  -2    2.85    0.91
   6   8  -2    3.45    0.91
   6  -8  -2    2.90    0.90
   6  -8   0    2.68    0.72
   6   8   0    4.84    1.00
   6  -8   0    5.43    1.12
  -6   8   0    3.00    0.73
   6  -8   0    5.42    1.09
  -6  -8  -2    1.83    1.45
   6  -8   2    0.58    0.54
  -6   8  -2    0.36    0.54
   6  -8   2    0.28    0.59
   6  -8   4   32.10    2.31
  -6   8  -4   26.38    1.98
  -6   8  -6   -0.03    0.56
  -6  -8  -6    0.43    1.30
  -6   8  -6   -0.96    0.56
   6  -8   6   -0.46    0.60
  -6  -8  -8   83.77    3.39
  -6   8  -8   60.71    2.99
   7   0 -23   -1.39    0.62
   7   0 -21    0.22    0.75
   7   0 -21   -1.20    0.69
   7   0 -21   -0.36    0.61
   7   0 -19    0.06    0.84
   7   0 -19    0.66    0.81
   7   0 -19   -0.30    0.78
   7   0 -17   -0.40    0.87
   7   0 -17   -0.30    0.94
   7   0 -17   -0.06    0.86
   7   0 -15   -0.36    0.90
   7   0 -15    0.62    0.85
   7   0 -15    0.13    0.71
   7   0 -13    0.19    0.71
   7   0 -13    0.63    0.61
   7   0 -13   -2.19    1.28
   7   0 -13    0.81    0.88
   7   0 -13    0.00    0.74
   7   0 -11    0.52    0.63
   7   0 -11    0.31    0.57
   7   0 -11   -0.01    0.59
   7   0 -11    0.47    0.66
   7   0 -11    0.08    0.73
   7   0  -9    0.53    0.53
   7   0  -9   -0.28    0.57
   7   0  -9    0.24    0.80
   7   0  -9    0.48    0.99
   7   0  -9   -0.11    0.47
   7   0  -7    0.24    0.54
   7   0  -7    0.28    0.54
   7   0  -7   -0.16    0.77
   7   0  -5   -0.24    1.10
   7   0  -3    0.02    0.98
   7   0  -1   -0.07    1.05
   7   0   1    0.80    1.14
   7   0   3   -0.16    0.93
  -7   0  -5   -0.79    1.13
   7   0   5   -0.26    0.89
  -7   0  -7    1.66    0.77
  -7   0  -7   -1.04    1.12
   7   0   7   -0.63    0.86
  -7   0  -9   -0.17    0.47
  -7   0  -9   -0.96    0.94
   7   0  11   -1.16    1.20
  -7   0 -11   -0.28    0.56
  -7   0 -11    0.06    0.47
  -7   0 -11    0.59    0.55
  -7   0 -11    0.48    1.00
   7   0  13    2.88    1.54
  -7   0 -13    3.06    1.36
  -7   0 -13    2.66    0.95
  -7   0 -13    0.45    0.57
  -7   0 -15   -0.11    0.76
  -7   0 -15    1.75    0.74
  -7   0 -15   -0.21    0.75
  -7   0 -17    0.09    0.87
  -7   0 -17   -0.01    0.81
  -7   0 -19    0.39    0.71
  -7   0 -19   -0.07    0.64
  -7   0 -21   -0.87    0.61
  -7   0 -21   -0.13    0.53
   7  -1 -22    6.30    1.02
   7   1 -22    6.91    1.15
   7   1 -22    4.09    0.79
   7  -1 -22    6.64    1.06
   7   1 -22    5.72    1.01
   7   1 -20    1.97    0.93
   7  -1 -20    1.66    0.74
   7   1 -20    1.50    0.68
   7  -1 -20    1.98    0.88
   7   1 -20    1.57    0.78
   7  -1 -18  103.12    5.09
   7  -1 -18  103.15    4.72
   7   1 -18  111.60    5.05
   7   1 -18  105.32    4.71
   7  -1 -18   97.89    4.50
   7   1 -18  103.68    4.63
   7   1 -16   48.58    3.35
   7  -1 -16   49.50    3.65
   7   1 -16   51.81    3.48
   7  -1 -16   52.44    3.51
   7  -1 -16   49.02    3.25
   7   1 -16   53.23    3.39
   7   1 -14   10.41    1.64
   7  -1 -14   10.24    1.79
   7   1 -14   12.59    1.75
   7  -1 -14   12.11    1.79
   7  -1 -14   10.90    1.62
   7   1 -14   11.37    1.62
   7   1 -14   11.10    1.58
   7  -1 -14    8.10    2.16
  -7  -1  12    1.70    0.69
   7  -1 -12    1.70    1.01
   7   1 -12    2.52    0.85
   7   1 -12    1.89    0.74
   7  -1 -12    2.33    0.90
   7  -1 -12    4.94    1.19
   7  -1 -12    2.92    0.89
   7   1 -12    2.29    0.89
   7  -1 -12    2.16    1.22
   7  -1 -10   54.20    5.18
   7  -1 -10   56.85    3.14
   7  -1 -10   53.90    3.21
   7   1 -10   48.37    2.71
  -7  -1  10   51.97    2.63
   7  -1 -10   54.35    3.02
   7   1 -10   61.77    3.18
   7  -1 -10   51.32    2.91
   7   1 -10   50.91    2.91
   7   1 -10   52.97    4.62
   7  -1  -8    1.27    0.68
   7   1  -8    0.24    0.41
  -7  -1   8    0.60    0.50
   7   1  -8    0.68    0.71
   7  -1  -8    1.54    0.72
   7  -1  -8    0.94    0.65
   7  -1  -8    0.87    0.46
   7  -1  -8    0.84    0.56
   7   1  -8    0.54    0.50
   7  -1  -8   -0.14    0.91
   7   1  -8    1.66    1.00
   7   1  -6   35.76    2.23
   7  -1  -6   35.93    2.25
   7  -1  -6   27.00    1.98
   7   1  -6   26.94    1.92
   7   1  -6   31.65    3.53
  -7  -1   6   33.80    2.00
   7   1  -4  637.45   15.09
   7   1  -2   74.80    5.20
   7  -1  -2   76.32    5.37
   7   1   0  482.65   13.07
  -7  -1  -2   57.35    4.86
   7   1   2   62.24    4.81
  -7   1  -4   16.52    1.49
   7  -1   4   14.93    2.28
   7   1   4   18.63    2.74
  -7  -1  -4   16.03    2.80
  -7  -1  -6    0.53    0.42
   7  -1   6    1.86    1.15
  -7  -1  -6    1.33    1.31
   7   1   6    1.66    1.10
  -7   1  -6    0.93    0.65
  -7  -1  -6    1.69    0.64
  -7  -1  -8   10.94    1.33
  -7   1  -8   10.11    1.41
   7  -1   8    9.65    2.12
  -7   1  -8    8.52    1.12
  -7  -1  -8    9.60    2.44
  -7   1  -8    9.65    2.41
   7   1   8    8.66    1.86
  -7  -1  -8   10.55    1.28
  -7   1 -10  177.72    5.66
   7   1  10  213.26   11.13
   7  -1  10  196.34   10.12
  -7   1 -10  180.40    5.06
  -7  -1 -10  200.41   10.70
  -7   1 -10  184.22    9.81
  -7  -1 -10  188.87    5.53
   7   1  12   54.55    5.97
  -7  -1 -12   54.15    3.21
  -7   1 -12   57.93    3.05
  -7  -1 -12   54.93    5.75
  -7   1 -12   53.44    5.50
   7   1  14    3.81    1.70
  -7  -1 -14    6.57    1.40
  -7   1 -14    7.47    1.44
  -7  -1 -14    7.67    1.44
  -7   1 -14    7.55    1.40
  -7  -1 -14    8.70    2.37
  -7   1 -14    7.57    1.25
  -7   1 -16   43.91    3.08
  -7  -1 -16   41.64    3.08
  -7   1 -16   46.15    2.85
  -7   1 -16   39.92    2.99
  -7  -1 -16   40.73    3.00
  -7  -1 -18    3.29    1.06
  -7   1 -18    4.43    1.13
  -7   1 -18    3.50    0.93
  -7   1 -18    2.77    1.03
  -7  -1 -18    3.39    1.08
  -7   1 -20    1.90    0.70
  -7  -1 -20    1.78    0.73
  -7   1 -20    2.08    0.65
  -7   1 -20    1.41    0.69
  -7  -1 -20    2.29    0.80
  -7   1 -22   27.01    1.74
  -7  -1 -22   26.05    1.70
  -7  -1 -22   22.49    1.62
   7  -2 -21    6.83    1.19
   7   2 -21    6.75    1.18
   7   2 -21    6.11    0.98
   7  -2 -21    6.70    1.09
   7   2 -21    6.56    1.07
   7  -2 -19    3.57    1.06
   7   2 -19    3.83    1.12
   7   2 -19    5.13    1.09
   7  -2 -19    4.57    1.10
   7   2 -19    4.29    1.06
   7   2 -17    0.30    0.77
   7  -2 -17    0.09    0.77
   7  -2 -17   -0.01    0.72
   7   2 -17    0.05    0.73
   7   2 -17    0.47    0.84
   7  -2 -15   22.30    2.18
   7   2 -15   22.62    2.22
   7   2 -15   22.14    2.10
   7   2 -15   22.49    2.36
   7  -2 -15   22.57    2.38
   7   2 -15   25.72    2.39
   7   2 -13   -0.33    0.77
   7  -2 -13   -0.18    0.76
  -7  -2  13   -0.02    0.55
   7   2 -13   -0.35    0.73
   7  -2 -13   -0.15    0.76
   7  -2 -13    0.48    0.65
   7   2 -13   -0.07    0.69
   7  -2 -13   -1.79    1.23
   7  -2 -11   58.27    3.35
   7   2 -11   53.61    2.98
  -7  -2  11   55.48    2.94
   7  -2 -11   61.08    3.30
   7   2 -11   62.37    3.33
   7  -2 -11   55.07    2.99
   7  -2 -11   57.20    3.36
   7   2 -11   54.65    3.22
   7  -2 -11   53.92    5.46
   7  -2  -9   73.29    6.09
   7   2  -9   63.68    2.97
   7  -2  -9   80.14    3.65
  -7  -2   9   76.50    3.35
   7  -2  -9   79.65    3.65
   7   2  -9   82.54    3.66
   7  -2  -9   73.63    3.37
   7  -2  -9   69.86    3.43
   7  -2  -9   76.94    3.73
   7   2  -9   78.94    3.63
   7   2  -9   85.44    6.21
   7   2  -7   36.66    4.00
   7  -2  -7   34.92    4.01
   7  -2  -7   31.98    2.08
  -7  -2   7   35.17    2.19
   7  -2  -7   39.16    2.48
   7   2  -7   40.34    2.48
   7  -2  -7   31.26    2.16
   7  -2  -7   36.36    2.54
   7   2  -7   32.03    2.24
   7  -2  -7   36.84    2.32
   7  -2  -5    3.99    0.80
  -7  -2   5    3.35    0.80
   7  -2  -5    3.83    0.84
   7   2  -5    4.90    1.01
   7  -2  -5    3.17    0.82
   7   2  -5    3.49    0.87
   7  -2  -5    3.55    0.90
   7  -2  -5    2.69    1.43
   7   2  -5    4.71    1.62
  -7  -2   3   14.73    1.39
   7   2  -3   15.41    1.48
   7  -2  -3   18.14    1.76
  -7  -2   3   17.44    2.57
   7   2  -3   15.40    2.64
  -7  -2   1    1.81    1.13
   7   2  -1    0.17    1.03
  -7  -2   1    0.27    0.55
  -7  -2   1    1.23    0.59
   7  -2   1  129.74    4.09
   7   2   1  150.75    7.68
  -7  -2  -1  153.41    7.65
  -7  -2  -1  147.74    4.50
  -7   2  -3  239.73    5.74
   7   2   3  244.26    9.92
  -7  -2  -3  230.64    9.83
  -7  -2  -3  225.88    5.60
  -7   2  -5   32.17    2.24
  -7  -2  -5   26.13    1.83
  -7  -2  -5   30.51    2.10
   7   2   5   30.90    3.64
  -7  -2  -5   31.49    3.90
  -7  -2  -7   80.70    3.24
  -7   2  -7  108.63    4.27
  -7  -2  -7   91.18    3.82
   7   2   7   93.53    6.42
  -7   2  -7   95.21    3.72
  -7  -2  -7  103.97    7.39
  -7  -2  -7   90.55    3.43
  -7   2  -9  142.77    5.02
  -7   2  -9  135.02    4.65
  -7  -2  -9  136.86    8.86
  -7  -2  -9  135.05    4.65
   7   2  11   17.76    3.56
  -7   2 -11   18.59    1.90
  -7  -2 -11   16.66    3.24
  -7  -2 -11   22.53    2.07
   7   2  13  132.41    9.50
  -7  -2 -13  138.45    5.29
  -7  -2 -13  147.86    9.98
  -7   2 -13  139.57    5.12
  -7   2 -15    1.07    0.84
  -7   2 -15    0.47    0.65
  -7  -2 -15    1.00    0.88
  -7   2 -15    0.27    0.75
  -7  -2 -15    0.81    0.74
  -7   2 -17   19.67    2.00
  -7   2 -17   18.90    2.02
  -7  -2 -17   20.33    2.16
  -7   2 -17   17.81    1.93
  -7  -2 -17   18.60    1.93
  -7   2 -19    5.05    1.01
  -7  -2 -19    4.38    1.12
  -7   2 -19    3.08    0.81
  -7   2 -19    2.49    0.77
  -7  -2 -19    3.55    0.89
  -7   2 -21    3.12    0.65
  -7   2 -21    1.08    0.48
  -7  -2 -21    3.17    0.67
  -7  -2 -21    3.05    0.76
  -7   2 -21    2.44    0.60
   7  -3 -20    8.74    1.32
   7   3 -20    6.08    1.11
   7   3 -20    5.71    0.96
   7  -3 -18    8.92    1.52
   7   3 -18    8.35    1.43
   7  -3 -18    7.25    1.16
   7   3 -18    7.88    1.21
   7   3 -18    7.37    1.32
   7  -3 -16   30.40    2.36
   7   3 -16   30.53    2.43
  -7  -3  16   28.05    2.14
   7   3 -16   32.28    2.72
   7  -3 -16   31.78    2.74
   7   3 -16   29.77    2.51
  -7  -3  14   11.59    1.53
   7  -3 -14   13.22    1.63
   7   3 -14   12.11    1.60
   7  -3 -14   12.95    1.66
   7   3 -14   11.58    1.63
   7  -3 -14   12.62    1.83
   7   3 -14   13.57    1.78
   7  -3 -12  171.08   10.55
   7  -3 -12  170.32    5.58
  -7  -3  12  185.15    5.72
   7  -3 -12  171.82    5.44
   7   3 -12  169.90    5.55
   7  -3 -12  182.53    5.87
   7  -3 -12  153.80    5.75
   7   3 -12  174.76    5.90
   7  -3 -12  182.65    6.18
   7   3 -12  169.90    5.49
   7   3 -10  133.42    8.30
   7  -3 -10  125.92    8.65
   7  -3 -10  138.49    4.98
  -7  -3  10  142.76    4.93
   7  -3 -10  134.45    4.70
   7   3 -10  123.76    4.61
   7  -3 -10  132.54    5.01
   7  -3 -10  138.56    5.03
   7  -3 -10  126.23    5.24
   7   3 -10  136.82    5.11
   7  -3 -10  136.55    5.11
   7   3 -10  110.11    4.10
   7  -3  -8    8.13    2.35
   7   3  -8    9.17    2.24
   7  -3  -8    8.34    1.26
  -7  -3   8    8.40    1.25
   7  -3  -8    6.38    1.11
   7   3  -8    6.17    1.06
   7  -3  -8    9.07    1.32
   7  -3  -8    7.48    1.36
   7  -3  -8    6.53    1.31
   7   3  -8    7.09    1.25
   7  -3  -8    6.59    1.17
   7   3  -6   51.69    5.11
   7  -3  -6   49.86    4.94
   7  -3  -6   50.41    2.89
  -7  -3   6   54.00    2.86
   7  -3  -6   42.28    2.38
   7  -3  -6   54.59    2.88
   7   3  -6   42.81    2.54
   7  -3  -6   54.17    3.24
   7  -3  -6   53.78    3.01
   7   3  -6   51.16    2.95
   7  -3  -6   52.36    3.36
   7  -3  -6   48.91    2.69
   7  -3  -4  180.68    8.98
  -7  -3   4  181.02    5.01
   7  -3  -4  191.27    5.33
  -7  -3   4  200.15    5.41
   7  -3  -4  187.68    5.49
   7  -3  -4  179.46    5.69
   7   3  -4  189.08    5.34
   7  -3  -4  194.58    6.12
   7   3  -4  190.49    9.56
   7  -3  -4  170.97    4.90
  -7  -3   2   11.95    1.33
   7  -3  -2   14.52    1.52
   7  -3  -2   13.80    1.50
   7  -3  -2   13.26    1.58
  -7  -3   2   13.36    1.55
   7   3  -2   14.35    1.47
   7  -3  -2   14.78    1.79
   7  -3  -2   14.11    2.50
  -7  -3   2   13.66    2.16
   7   3  -2   11.88    2.37
  -7   3   0    0.05    0.51
  -7  -3   0   -0.06    0.50
   7   3   0    0.57    0.42
   7  -3   0    0.71    0.52
   7  -3   0   -0.23    0.68
  -7  -3   0    0.88    0.66
  -7  -3   0    2.40    1.04
   7  -3   0    0.60    0.99
   7   3   0   -1.00    1.03
   7  -3   0    0.53    0.49
  -7   3  -2    0.42    0.61
  -7  -3  -2    0.33    0.58
   7  -3   2    0.77    0.67
   7  -3   2   -0.46    0.64
   7   3   2    0.79    0.43
  -7  -3  -2    0.43    0.58
   7   3   2    2.67    1.45
  -7  -3  -2   -0.14    0.81
  -7  -3  -4   23.54    1.81
   7  -3   4   25.15    2.05
  -7   3  -4   25.12    2.14
  -7  -3  -4   22.50    3.36
   7   3   4   27.61    3.67
   7  -3   4   26.50    2.13
  -7  -3  -4   23.90    2.00
  -7  -3  -6   16.93    1.83
   7   3   6   15.92    2.75
  -7  -3  -6   14.16    2.83
   7  -3   6   15.29    1.68
  -7   3  -6   16.24    1.78
  -7  -3  -8   12.64    1.44
   7  -3   8   12.43    1.55
  -7  -3  -8   11.47    1.66
  -7   3  -8   12.13    1.59
  -7  -3  -8   12.21    2.71
  -7  -3 -10    3.60    1.92
  -7  -3 -10    5.94    1.16
   7  -3  10    2.97    0.91
  -7  -3 -10    1.69    1.08
  -7   3 -10    2.53    0.90
   7  -3  12   69.89    3.55
   7   3  12   64.42    6.62
  -7  -3 -12   81.51    4.03
  -7  -3 -12   85.03    7.73
  -7   3 -12   65.39    3.59
  -7  -3 -12   67.43    3.44
  -7   3 -12   79.04    4.06
  -7   3 -14   48.70    3.04
  -7  -3 -14   50.76    3.06
  -7   3 -14   56.28    3.46
  -7  -3 -14   58.21    3.55
  -7   3 -16    6.09    1.21
  -7  -3 -16   10.09    1.35
  -7   3 -16    7.95    1.28
  -7   3 -16    5.70    1.28
  -7  -3 -16    7.74    1.48
  -7   3 -18    0.09    0.48
  -7   3 -18    0.54    0.65
  -7  -3 -18    2.17    0.86
  -7   3 -18    1.37    0.59
  -7  -3 -18    1.66    0.60
  -7   3 -20    2.89    0.74
  -7  -3 -20    1.10    0.66
   7   4 -19    3.42    0.85
   7   4 -19    3.16    0.76
   7   4 -17    0.44    0.61
  -7  -4  17   -0.16    0.46
   7   4 -17    0.77    0.67
   7  -4 -17   -0.08    0.67
   7  -4 -15    2.93    0.92
  -7  -4  15    3.39    0.90
   7   4 -15    3.09    0.95
   7   4 -15    4.50    1.13
   7  -4 -15    4.16    1.24
   7  -4 -13  315.96    7.85
  -7  -4  13  320.60    7.76
   7  -4 -13  319.61    8.04
   7   4 -13  323.96    8.17
   7  -4 -13  326.37    8.62
   7   4 -13  302.17    7.37
   7  -4 -11   35.16    2.79
  -7  -4  11   37.63    2.77
   7  -4 -11   31.98    4.93
   7  -4 -11   36.90    2.82
   7  -4 -11   33.41    2.72
   7   4 -11   38.53    2.98
   7  -4 -11   35.63    2.86
   7   4 -11   29.46    2.24
   7   4  -9  106.48    7.97
   7  -4  -9  113.23    8.52
   7  -4  -9  125.44    5.04
  -7  -4   9  124.57    4.79
   7  -4  -9  117.86    4.93
   7  -4  -9  126.05    5.22
   7   4  -9  122.99    5.07
   7  -4  -9  116.37    4.81
   7   4  -7   41.40    4.94
   7  -4  -7   38.54    4.70
   7  -4  -7   35.51    2.72
  -7  -4   7   32.44    2.41
   7  -4  -7   33.76    2.36
   7  -4  -7   35.77    2.82
   7  -4  -7   33.77    2.66
   7   4  -7   37.30    2.77
   7  -4  -7   32.72    2.45
   7   4  -5  214.67   11.07
   7  -4  -5  205.11   10.37
   7  -4  -5  227.77    6.49
  -7  -4   5  205.88    5.79
   7  -4  -5  205.39    5.82
   7  -4  -5  220.52    6.46
   7  -4  -5  220.00    6.82
  -7  -4   5  184.09    5.43
   7   4  -5  232.98    6.51
   7  -4  -3    4.18    1.09
  -7  -4   3    2.90    0.85
   7  -4  -3    2.99    1.40
   7   4  -3    4.88    1.80
   7  -4  -3    5.12    1.10
   7  -4  -3    5.01    1.25
  -7  -4   3    3.72    0.90
   7   4  -3    4.00    0.95
   7  -4  -3    4.01    1.02
   7  -4  -1    0.22    0.61
  -7  -4   1    0.13    0.50
   7  -4  -1   -0.20    0.65
   7  -4  -1   -1.17    1.06
   7   4  -1   -0.90    1.07
   7  -4  -1    0.59    0.69
  -7  -4   1   -0.12    0.59
   7   4  -1    0.84    0.55
   7  -4  -1    0.00    0.69
  -7  -4  -1   21.65    1.80
   7  -4   1   25.17    2.15
   7  -4   1   23.85    2.10
   7  -4   1   24.21    2.23
  -7  -4  -1   23.65    2.08
  -7  -4  -1   23.95    3.08
   7   4   1   19.93    1.78
   7   4   1   21.66    3.52
   7  -4   3   26.05    2.20
  -7  -4  -3   25.05    1.87
   7   4   3   22.26    3.59
  -7  -4  -3   24.91    3.42
   7  -4   3   21.75    1.97
   7  -4   3   22.63    2.19
  -7  -4  -3   26.08    2.31
   7  -4   5   51.64    3.07
   7   4   5   42.16    4.79
  -7  -4  -5   50.15    5.24
   7  -4   5   44.81    2.78
   7  -4   5   44.31    2.87
  -7  -4  -5   50.29    3.14
   7  -4   7   35.45    2.65
  -7  -4  -7   40.13    2.90
  -7   4  -7   32.48    2.70
  -7  -4  -7   31.30    4.40
  -7  -4  -9  187.13    5.68
   7  -4   9  186.60    5.84
  -7  -4  -9  175.76    5.83
  -7  -4  -9  199.30   11.56
  -7   4  -9  187.89    6.35
  -7  -4 -11   21.35    2.09
  -7   4 -11   20.43    1.90
  -7   4 -11   17.39    2.12
  -7  -4 -11   21.05    2.24
  -7   4 -13   13.40    1.85
  -7  -4 -13   15.07    1.79
  -7   4 -15   21.25    2.16
  -7  -4 -15   22.34    2.14
  -7   4 -17    1.29    0.64
  -7  -4 -17    2.47    0.84
  -7   4 -17    1.38    0.73
  -7  -4 -19   -0.68    0.54
  -7   4 -19    0.29    0.48
  -7  -5  18    1.54    0.44
  -7  -5  16   -0.01    0.54
   7   5 -16    1.12    0.76
   7   5 -16    1.74    0.73
   7   5 -16    0.46    0.52
   7  -5 -16    1.61    0.80
  -7  -5  14    1.40    0.80
   7  -5 -14    1.28    0.71
   7  -5 -14    1.00    0.72
   7   5 -14    1.42    0.88
   7   5 -14    0.64    0.54
   7  -5 -14    1.45    0.91
  -7  -5  12   39.71    2.84
   7  -5 -12   38.54    2.89
   7  -5 -12   37.79    2.80
   7  -5 -12   40.22    3.01
   7   5 -12   40.88    3.05
   7  -5 -12   39.33    2.97
  -7  -5  10    2.90    1.03
   7  -5 -10    2.50    1.00
   7  -5 -10    2.84    1.16
   7  -5 -10    3.04    1.08
   7   5 -10    1.41    0.89
   7  -5 -10    2.73    1.03
   7  -5  -8    2.70    0.97
   7  -5  -8    3.14    1.17
  -7  -5   8    3.27    1.04
   7  -5  -8    3.37    1.18
   7  -5  -8    3.40    1.19
   7   5  -8    4.16    1.25
   7  -5  -8    2.48    0.96
   7   5  -6   50.96    5.82
   7  -5  -6   23.37    3.91
   7  -5  -6   47.69    3.29
  -7  -5   6   46.05    2.95
   7  -5  -6   46.34    3.02
   7  -5  -6   44.84    3.34
  -7  -5   6   26.98    2.17
   7  -5  -6   52.39    3.42
   7   5  -6   50.39    3.33
   7  -5  -6   35.62    2.60
   7  -5  -4   11.52    1.71
  -7  -5   4   12.14    1.59
   7  -5  -4   10.26    1.54
   7  -5  -4   12.03    1.85
  -7  -5   4   11.97    1.55
   7  -5  -4   12.18    1.73
   7   5  -4   12.97    1.75
   7  -5  -4    5.81    2.37
   7   5  -4   10.39    2.69
   7   5  -2   -0.63    0.98
   7  -5  -2    0.01    0.70
  -7  -5   2    0.32    0.54
   7  -5  -2   -0.02    0.78
   7  -5  -2    0.27    0.79
   7   5  -2   -0.09    0.65
  -7  -5   2    0.45    0.68
   7  -5  -2    1.32    0.97
   7  -5   0   42.82    2.99
  -7  -5   0   43.15    2.65
   7  -5   0   45.39    3.01
   7  -5   0   48.38    3.39
  -7  -5   0   49.61    3.15
   7  -5   0   42.05    3.06
   7   5   0   44.59    2.86
   7   5   0   44.16    5.28
   7  -5   2   77.73    3.97
   7  -5   2   70.30    3.62
   7  -5   2   76.61    4.12
  -7  -5  -2   79.44    4.02
   7   5   2   61.13    3.21
   7   5   2   72.26    6.71
   7  -5   2   70.54    3.95
   7   5   4    3.19    1.53
   7  -5   4    0.99    0.76
   7  -5   4    1.47    0.71
   7  -5   4    0.71    0.74
   7  -5   4    1.04    0.89
  -7  -5  -6   14.52    2.30
   7  -5   6   13.67    1.72
   7  -5   6   13.10    1.90
  -7   5  -6   13.29    1.92
  -7  -5  -6   13.38    2.84
   7  -5   8  501.91   10.55
  -7   5  -8  503.35   10.82
   7  -5   8  485.58    9.33
  -7   5 -10   52.22    3.18
   7  -5  10   54.50    3.46
  -7   5 -10   54.93    3.63
  -7  -5 -10   46.93    3.48
  -7  -5 -12    6.62    1.21
  -7   5 -12    6.76    1.39
   7  -5  12    4.96    1.06
  -7   5 -12    6.47    1.16
  -7  -5 -14    3.05    0.90
  -7   5 -14    2.50    0.94
  -7  -5 -16   80.30    3.39
  -7   5 -16   85.70    3.65
  -7   5 -18    2.35    0.68
   7   6 -15    2.44    0.68
   7   6 -15    1.65    0.72
  -7  -6  15    1.55    0.68
  -7  -6  13  130.89    4.54
   7   6 -13  125.12    4.69
   7  -6 -13  122.89    4.65
   7  -6 -13  127.21    4.72
  -7  -6  11  374.86    8.07
   7  -6 -11  363.99    8.55
   7  -6 -11  360.98    8.44
   7   6 -11  374.81    8.65
   7  -6 -11  365.21    8.62
  -7  -6   9  120.90    4.74
   7  -6  -9  113.08    4.42
   7  -6  -9  122.71    5.22
   7  -6  -9  128.97    5.40
   7   6  -9  122.77    5.23
   7  -6  -9  127.64    5.36
   7  -6  -7    2.10    1.06
  -7  -6   7    2.28    0.87
   7  -6  -7    3.61    1.21
   7  -6  -7    3.03    1.16
   7   6  -7    2.76    1.10
   7  -6  -7    2.38    0.85
  -7  -6   5   18.01    1.91
   7  -6  -5   20.01    2.14
   7  -6  -5   19.67    2.37
  -7  -6   5   12.95    1.57
   7  -6  -5   20.33    2.26
   7   6  -5   20.97    2.25
   7  -6  -5   18.93    2.23
   7  -6  -3    1.08    0.87
   7  -6  -3   -0.05    0.74
  -7  -6   3    0.67    0.64
   7  -6  -3    0.86    0.90
  -7  -6   3    0.67    0.63
   7   6  -3    1.09    0.82
   7  -6  -3    0.10    0.83
   7  -6  -1   -0.50    0.90
   7  -6  -1    0.95    0.82
  -7  -6   1    0.72    0.56
  -7  -6   1    0.94    1.08
   7  -6  -1    0.13    0.79
   7   6  -1    0.25    0.71
   7  -6  -1    0.09    0.81
   7  -6   1    3.68    1.09
   7  -6   1    5.41    1.17
  -7  -6  -1    8.12    1.94
   7  -6   1    3.71    1.18
   7   6   1    4.43    1.11
   7  -6   1    3.36    1.22
   7  -6   3   11.19    1.66
   7  -6   3   10.65    1.45
   7  -6   3   11.49    1.86
   7  -6   3   13.20    1.76
   7  -6   5    2.78    0.98
  -7   6  -5    4.04    1.21
   7  -6   5    3.54    1.19
  -7   6  -7   12.77    1.88
   7  -6   7   15.43    1.97
  -7  -6  -7   16.88    2.44
   7  -6   9  149.68    5.43
  -7   6  -9  148.71    5.41
  -7   6  -9  140.24    5.49
  -7  -6  -9  152.27    5.43
   7  -6  11   25.53    2.06
  -7  -6 -11   34.47    2.76
  -7   6 -11   27.20    2.37
  -7   6 -11   29.14    2.30
  -7   6 -13    0.05    0.61
  -7   6 -13    0.38    0.41
   7  -6  15    2.09    0.67
  -7   6 -15    1.58    0.63
   7   7 -12   11.10    1.35
  -7  -7  12   10.84    1.24
   7  -7 -12    8.47    1.13
  -7  -7  10    3.52    0.87
   7  -7 -10    1.58    0.81
   7  -7 -10    2.44    0.80
   7   7 -10    2.76    0.88
   7  -7 -10    1.45    0.78
  -7  -7   8   60.86    3.10
   7  -7  -8   59.36    3.09
   7  -7  -8   60.52    3.39
   7  -7  -8   63.85    3.61
   7   7  -8   60.78    3.43
   7  -7  -8   61.93    3.53
  -7  -7   6   10.99    1.38
   7  -7  -6    8.99    1.49
   7  -7  -6   11.93    1.76
   7  -7  -6   10.68    1.67
   7   7  -6   12.73    1.70
   7  -7  -6   10.75    1.49
   7  -7  -4   30.10    2.69
  -7  -7   4   21.15    1.94
   7  -7  -4   23.68    2.25
   7  -7  -4   27.34    2.53
  -7  -7   4   24.98    1.98
   7   7  -4   29.93    2.51
   7  -7  -4   29.80    2.52
   7  -7  -2   23.40    2.44
   7  -7  -2   19.90    2.00
  -7  -7   2   22.84    2.23
   7  -7  -2   20.49    2.17
   7   7  -2   21.37    2.15
   7  -7  -2   20.87    2.19
   7  -7   0   30.75    2.68
  -7  -7   0   37.83    2.95
   7  -7   0   26.45    2.22
   7  -7   0   29.67    2.52
   7   7   0   36.80    2.61
   7  -7   0   29.16    2.61
   7  -7   2    9.99    1.57
   7  -7   2   11.38    1.69
   7  -7   2    9.11    1.45
   7  -7   4    1.66    0.67
  -7   7  -4    1.99    0.92
   7  -7   4    2.99    1.06
  -7   7  -6   21.98    2.14
   7  -7   6   24.66    2.22
   7  -7   8   16.51    1.70
  -7   7  -8   19.51    1.91
  -7   7  -8   19.37    1.89
  -7   7 -10   63.34    3.13
  -7   7 -10   53.92    2.83
   7  -7  10   63.81    3.17
  -7   7 -12    1.34    0.49
  -7   7 -12    0.76    0.52
   7   8  -9   21.54    1.67
   7  -8  -9   20.88    1.64
  -7  -8   7    4.21    0.72
   7  -8  -7    7.06    1.14
   7  -8  -7    4.69    0.91
   7   8  -7    5.29    1.00
   7  -8  -7    5.67    0.91
   7  -8  -5    1.20    0.51
   7  -8  -5    1.83    0.76
   7  -8  -5    2.97    0.89
   7   8  -5    3.18    0.86
   7  -8  -5    4.11    0.91
   7  -8  -3   -0.06    0.36
   7   8  -3    2.39    0.90
   7  -8  -3    3.04    0.88
   7  -8  -3    2.71    0.86
   7  -8  -3    2.29    0.74
   7   8  -1    1.90    0.78
   7  -8  -1    1.88    0.73
  -7  -8   1    2.24    1.06
  -7   8   1    0.68    0.50
   7  -8  -1    2.81    0.94
   7  -8  -1   -0.05    0.45
   7  -8   1    0.28    0.48
  -7   8  -1   -0.14    0.52
   7  -8   1   -0.29    0.62
   7  -8   1    0.90    0.50
   7  -8   3    0.12    0.52
  -7   8  -3    0.74    0.52
  -7   8  -5    2.33    0.77
   7  -8   5    1.13    0.54
  -7   8  -5    1.53    0.59
  -7   8  -7    3.94    0.79
  -7  -8  -7    9.37    1.50
   8   0 -22    7.21    1.00
   8   0 -22    8.23    1.09
   8   0 -20   30.97    2.35
   8   0 -20   30.59    2.37
   8   0 -18    6.97    1.47
   8   0 -18    8.52    1.51
   8   0 -18    7.61    1.39
   8   0 -16    0.71    0.85
   8   0 -16   -0.07    0.76
   8   0 -16    0.09    0.83
   8   0 -14   32.93    2.72
   8   0 -14   30.39    2.53
   8   0 -14   31.22    2.70
   8   0 -14   28.80    2.72
   8   0 -12    1.11    0.80
   8   0 -12    1.53    0.89
   8   0 -12    1.19    0.84
   8   0 -12    1.62    0.89
   8   0 -12    1.02    1.07
   8   0 -10    5.85    1.17
   8   0 -10    7.03    1.31
   8   0 -10    5.44    1.20
   8   0 -10    4.80    1.06
   8   0 -10    7.17    1.94
   8   0  -8   47.08    4.61
   8   0  -8   48.60    2.89
  -8   0   8   40.82    2.30
   8   0  -8   45.53    2.80
   8   0  -8   37.52    2.47
  -8   0   6  136.55    4.07
   8   0  -6  153.49    4.96
   8   0  -6  147.25    8.07
   8   0  -4    2.82    0.86
   8   0  -4    2.72    0.82
   8   0  -4    3.12    1.48
  -8   0   4    2.22    0.63
  -8   0   2   68.23    2.87
   8   0  -2   64.92    5.29
   8   0  -2   62.98    2.94
   8   0   0  231.92   10.03
  -8   0   0  211.41    5.11
   8   0   2  887.30   19.78
  -8   0  -2  719.65    9.77
   8   0   4  219.24    9.99
  -8   0  -4  195.49    5.22
  -8   0  -6   13.88    1.54
  -8   0  -6   12.07    2.63
   8   0   8   10.35    2.68
  -8   0  -8    9.08    1.33
  -8   0  -8   10.47    2.50
  -8   0 -10   70.62    3.61
   8   0  10   81.75    7.05
  -8   0 -10   70.12    3.61
  -8   0 -10   67.24    6.46
   8   0  12   22.08    3.83
  -8   0 -12   19.28    1.93
  -8   0 -12   20.50    2.11
  -8   0 -12   18.80    3.50
  -8   0 -14   22.23    2.27
  -8   0 -16   12.37    1.71
  -8   0 -16   14.05    1.85
  -8   0 -18   35.78    2.66
  -8   0 -18   44.24    2.92
  -8   0 -20   15.64    1.56
  -8   0 -20   16.17    1.60
   8  -1 -21    3.25    0.85
   8   1 -21    3.95    0.93
   8   1 -21    3.91    0.84
   8   1 -21    4.37    1.03
   8  -1 -21    3.19    0.86
   8   1 -19    1.85    0.80
   8  -1 -19    2.16    0.87
   8   1 -19    2.50    0.95
   8   1 -19    1.92    0.95
   8  -1 -19    2.08    0.88
   8  -1 -17   63.50    3.70
   8   1 -17   62.66    3.66
   8   1 -17   61.95    3.78
   8  -1 -17   63.24    3.77
   8   1 -17   63.92    3.78
   8   1 -15    8.00    1.40
   8   1 -15    8.20    1.50
   8  -1 -15    8.30    1.45
   8  -1 -15    7.73    1.50
   8   1 -15    9.75    1.70
   8  -1 -15    6.75    1.57
   8   1 -15    6.36    1.42
   8  -1 -13    0.42    0.74
   8  -1 -13    0.81    0.79
   8   1 -13    0.60    0.85
   8   1 -13    0.65    0.86
   8  -1 -13    0.08    0.86
   8   1 -13    0.73    0.74
   8   1 -13    0.77    0.70
   8  -1 -13    0.63    0.62
   8   1 -11   11.65    2.36
   8  -1 -11   13.12    2.78
  -8  -1  11   14.61    1.59
   8  -1 -11   16.13    1.87
   8   1 -11   14.57    1.73
   8  -1 -11   17.50    1.90
   8   1 -11   16.79    1.88
   8  -1 -11   16.60    1.88
   8  -1 -11   14.43    1.91
   8   1 -11   15.52    1.72
   8  -1  -9    7.54    1.28
   8  -1  -9    6.01    1.25
   8   1  -9    5.00    1.00
  -8  -1   9    5.88    1.04
   8  -1  -9    8.25    1.31
   8   1  -9    7.14    1.28
   8  -1  -9    7.62    1.27
   8   1  -9    8.15    1.28
   8  -1  -9    4.94    1.90
   8   1  -9    5.05    1.76
  -8  -1   7   -0.37    0.50
   8  -1  -7    0.42    0.67
   8   1  -7    0.47    0.59
   8  -1  -7    1.00    0.66
   8  -1  -7    0.75    0.55
   8  -1  -7    0.44    0.61
   8   1  -7   -0.17    0.58
   8   1  -7   -0.31    0.88
   8  -1  -5    0.14    0.62
   8   1  -5    1.34    0.63
   8  -1  -5   -0.03    0.43
   8  -1  -5   -0.07    0.56
   8   1  -5    0.13    0.48
   8   1  -5    1.07    0.86
  -8   1   5   -0.10    0.47
  -8  -1   5   -0.19    0.46
   8  -1  -3    4.84    1.01
   8   1  -3    3.64    0.80
   8   1  -3    5.13    1.79
  -8   1   3    4.68    0.84
  -8  -1   3    3.44    0.76
   8  -1  -1   10.89    1.33
   8   1  -1   10.85    1.29
   8   1  -1   11.07    2.36
   8  -1  -1    7.92    1.08
  -8   1   1   11.59    1.27
  -8  -1   1    9.83    1.19
  -8  -1  -1   15.68    1.51
  -8   1  -1   14.84    1.44
   8   1   1   19.86    3.11
  -8   1  -3  209.98    5.42
  -8  -1  -3  198.65    5.20
  -8  -1  -3  215.40   10.26
  -8  -1  -5   74.30    3.29
   8  -1   5   84.64    5.47
  -8   1  -5   79.32    3.53
  -8  -1  -5   54.83    2.61
   8   1   5   84.28    6.37
  -8   1  -5   52.19    2.49
  -8  -1  -5   79.64    6.50
   8  -1   7    0.46    1.07
  -8  -1  -7    0.55    0.51
  -8   1  -7   -0.01    0.43
  -8  -1  -7    0.89    1.15
  -8   1  -7   -1.67    1.20
   8   1   7    0.91    1.04
  -8   1  -7    0.05    0.66
  -8  -1  -7    0.06    0.50
   8  -1   9   26.23    3.67
  -8   1  -9   24.44    2.18
   8   1   9   19.02    3.45
  -8  -1  -9   23.15    1.98
  -8  -1  -9   24.55    2.07
  -8   1  -9   22.99    1.87
  -8  -1  -9   23.20    3.91
  -8   1  -9   23.65    3.87
   8   1  11    2.60    1.37
  -8   1 -11    1.97    0.98
  -8  -1 -11    1.27    0.69
  -8   1 -11    1.09    0.59
  -8   1 -11   -2.19    1.19
  -8  -1 -11   -2.12    1.30
  -8  -1 -13    0.46    0.79
  -8   1 -13   -0.03    0.85
  -8  -1 -13   -1.74    1.27
  -8   1 -13    0.94    0.71
  -8   1 -15    5.04    1.26
  -8   1 -15    4.98    1.24
  -8  -1 -15    4.56    1.13
  -8   1 -15    5.03    1.01
  -8  -1 -15    5.48    1.25
  -8   1 -17   -0.01    0.73
  -8  -1 -17   -0.19    0.79
  -8   1 -17    0.75    0.58
  -8   1 -17    0.26    0.72
  -8  -1 -17    0.14    0.76
  -8  -1 -19   14.06    1.64
  -8   1 -19   15.16    1.65
  -8   1 -19   14.28    1.40
  -8   1 -19   15.68    1.69
  -8  -1 -19   15.28    1.63
  -8   1 -21   10.79    1.19
  -8  -1 -21   11.20    1.17
  -8  -1 -21    9.55    1.14
   8  -2 -20    1.14    0.68
   8   2 -20    1.64    0.78
   8   2 -20    0.24    0.53
   8  -2 -20    0.38    0.53
   8   2 -20    0.72    0.58
   8  -2 -18   11.55    1.65
   8   2 -18   13.00    1.75
   8   2 -18   11.13    1.56
   8  -2 -18    9.19    1.41
   8   2 -18   11.28    1.55
   8  -2 -16   -0.07    0.66
   8   2 -16    0.52    0.75
   8   2 -16    0.69    0.87
   8   2 -16    1.17    0.82
   8   2 -16    1.30    0.83
   8  -2 -16   -0.56    0.90
   8   2 -14    9.18    1.65
   8   2 -14    7.93    1.40
   8  -2 -14   10.26    1.59
  -8  -2  14    6.94    1.14
   8   2 -14    8.51    1.44
   8  -2 -14    5.70    1.34
   8   2 -14    7.28    1.33
   8  -2 -14    8.21    1.53
   8  -2 -12    6.40    1.34
   8   2 -12    6.39    1.17
  -8  -2  12    7.49    1.22
   8  -2 -12    7.28    1.32
   8   2 -12    7.21    1.38
   8  -2 -12    6.62    1.30
   8   2 -12    6.85    1.37
   8  -2 -12    2.81    1.64
   8  -2 -10   42.54    4.96
   8   2 -10   40.14    2.55
   8  -2 -10   52.14    3.15
  -8  -2  10   57.63    3.08
   8  -2 -10   53.31    3.14
   8   2 -10   58.35    3.32
   8  -2 -10   48.01    2.86
   8  -2 -10   50.70    3.07
   8  -2 -10   55.23    3.41
   8   2 -10   53.36    3.28
   8   2 -10   53.62    5.29
   8  -2  -8    4.52    1.80
   8   2  -8    8.06    2.18
   8  -2  -8    6.14    1.11
  -8  -2   8    6.44    1.06
   8   2  -8    6.74    1.21
   8  -2  -8    8.90    1.38
   8  -2  -8    7.43    1.24
   8  -2  -8    6.42    1.20
   8  -2  -8    7.71    1.34
   8   2  -8    7.35    1.31
   8  -2  -8    7.64    1.22
   8  -2  -6    0.54    1.16
   8   2  -6   -0.64    0.90
   8  -2  -6    0.54    0.53
  -8  -2   6    1.00    0.61
   8  -2  -6    0.93    0.70
   8   2  -6    0.47    0.53
   8  -2  -6   -0.27    0.62
   8   2  -6    0.18    0.56
   8  -2  -6    0.94    0.74
   8  -2  -6    0.66    0.61
  -8   2   4    6.70    0.94
   8  -2  -4   10.16    1.27
  -8  -2   4   10.97    1.35
   8  -2  -4    9.65    1.46
   8   2  -4   11.18    1.38
  -8  -2   4    9.15    1.96
   8   2  -4   11.52    2.59
   8  -2  -4    9.58    1.33
   8  -2  -2    7.89    1.33
   8   2  -2    7.85    1.12
  -8  -2   2    7.18    1.94
   8   2  -2    8.28    2.05
  -8  -2   2    7.17    1.08
  -8   2   2    8.13    1.10
   8  -2  -2    6.56    1.07
  -8   2   0    2.20    0.79
  -8  -2   0    2.35    0.70
   8  -2   0    3.33    0.88
   8   2   0    2.62    0.70
   8  -2   0    3.64    1.00
  -8  -2   0    2.64    1.34
   8   2   0    2.50    1.31
  -8   2  -2    3.55    0.90
  -8  -2  -2    3.21    0.81
  -8  -2  -2    2.28    0.84
   8  -2   2    3.26    0.88
   8  -2   2    4.01    1.05
  -8  -2  -2    2.29    1.37
   8   2   2    3.00    1.58
  -8   2  -4  442.58    8.48
  -8  -2  -4  413.59    7.74
  -8  -2  -4  411.85    8.12
   8   2   4  449.38   14.83
  -8  -2  -4  425.25   14.71
  -8  -2  -6    0.74    0.51
  -8   2  -6    0.48    0.52
  -8  -2  -6    0.48    1.02
   8   2   6   -0.25    0.66
  -8   2  -6    0.17    0.75
  -8  -2  -6    0.53    0.56
  -8  -2  -8  247.73    6.12
  -8   2  -8  255.56    7.03
  -8   2  -8  247.83    6.37
  -8  -2  -8  263.67   12.77
  -8  -2  -8  236.76    5.97
   8   2  10    9.62    2.55
  -8   2 -10   10.18    1.44
  -8   2 -10    6.38    1.95
  -8  -2 -10   12.41    2.88
  -8  -2 -10   10.24    1.45
   8   2  12  163.80   10.68
  -8  -2 -12  188.66    6.03
  -8  -2 -12  187.59   11.56
  -8   2 -12  186.98    5.85
  -8   2 -14    2.09    1.00
  -8   2 -14    2.76    0.99
  -8   2 -14    1.21    0.77
  -8  -2 -14    1.49    0.78
  -8  -2 -14    1.60    0.90
  -8   2 -16   21.52    2.03
  -8   2 -16   18.66    2.02
  -8  -2 -16   21.67    2.04
  -8   2 -16   21.82    2.15
  -8  -2 -16   23.84    2.32
  -8   2 -18    6.54    1.06
  -8   2 -18    6.08    1.11
  -8  -2 -18    7.18    1.12
  -8  -2 -18    7.56    1.30
  -8   2 -18    7.13    1.19
  -8   2 -20   -1.02    0.43
  -8  -2 -20    0.12    0.47
  -8   2 -20    0.49    0.49
  -8   2 -20    0.19    0.44
  -8  -2 -20   -0.11    0.39
   8   3 -19    0.05    0.64
   8  -3 -19    0.78    0.67
   8  -3 -19    0.00    0.52
   8   3 -19    1.15    0.64
   8   3 -19   -0.62    0.64
   8  -3 -17    7.23    1.36
   8   3 -17    9.03    1.45
   8   3 -17    8.89    1.32
   8  -3 -17    6.21    1.16
   8   3 -17    7.78    1.25
  -8  -3  15    0.68    0.56
   8  -3 -15    0.11    0.71
   8   3 -15    0.40    0.71
   8   3 -15    0.89    0.84
   8   3 -15    0.80    0.76
   8  -3 -15    0.71    0.84
   8   3 -15    1.09    0.73
  -8  -3  13    8.53    1.40
   8  -3 -13    5.88    1.20
   8   3 -13    6.88    1.26
   8  -3 -13    7.33    1.34
   8   3 -13    7.86    1.46
   8  -3 -13    7.13    1.40
   8   3 -13    8.02    1.35
   8  -3 -11   27.10    4.31
   8  -3 -11   28.63    2.32
  -8  -3  11   30.51    2.45
   8  -3 -11   29.16    2.35
   8   3 -11   27.46    2.33
   8  -3 -11   28.39    2.42
   8  -3 -11   32.61    2.61
   8  -3 -11   20.63    2.41
   8   3 -11   29.67    2.59
   8  -3 -11   31.27    2.60
   8   3 -11   24.37    2.06
   8   3  -9  402.45   15.23
   8  -3  -9  371.79   15.06
   8  -3  -9  399.04    8.46
  -8  -3   9  422.90    8.54
   8  -3  -9  394.37    8.40
   8   3  -9  367.74    8.19
   8  -3  -9  400.74    9.06
   8  -3  -9  395.42    8.60
   8  -3  -9  378.04    9.26
   8   3  -9  398.02    8.96
   8  -3  -9  395.16    8.50
   8   3  -7  127.00    8.58
   8  -3  -7  112.52    8.05
   8  -3  -7  118.97    4.56
  -8  -3   7  115.20    4.38
   8  -3  -7  120.68    4.50
   8   3  -7  100.03    4.17
   8  -3  -7  116.22    4.61
   8  -3  -7  123.85    5.09
   8  -3  -7  116.05    5.08
   8   3  -7  115.48    4.67
   8  -3  -7  112.72    4.29
   8  -3  -5    0.74    1.44
   8   3  -5    0.42    1.01
  -8  -3   5    0.34    0.60
   8  -3  -5    0.57    0.59
   8  -3  -5   -0.17    0.64
   8  -3  -5    0.08    0.60
   8  -3  -5   -0.15    0.72
   8   3  -5    0.60    0.60
   8  -3  -5    0.44    0.52
  -8  -3   3    3.69    0.93
   8  -3  -3    3.52    1.00
  -8  -3   3    3.44    0.98
   8  -3  -3    3.39    0.88
   8  -3  -3    4.64    1.15
   8  -3  -3    4.25    1.15
   8   3  -3    4.27    0.99
   8  -3  -3    5.32    1.82
   8   3  -3    3.84    1.39
   8  -3  -1  218.27    9.87
  -8  -3   1  231.08    9.66
  -8  -3   1  226.95    5.86
   8  -3  -1  213.06    5.95
  -8   3   1  194.34    5.44
   8  -3  -1  225.46    6.21
  -8  -3   1  249.95    6.59
   8   3  -1  210.25    5.67
   8  -3  -1  234.85    7.07
   8   3  -1  233.51   11.09
  -8   3  -1    2.27    0.77
  -8  -3  -1    2.06    0.75
   8  -3   1    1.90    0.81
   8   3   1    1.25    0.61
  -8  -3  -1    1.39    0.70
  -8  -3  -1    2.26    1.27
   8   3   1    3.55    1.31
   8  -3   3   21.15    2.01
  -8   3  -3   21.10    2.07
  -8  -3  -3   20.26    1.80
   8   3   3   23.94    3.63
  -8  -3  -3   24.90    3.64
  -8  -3  -3   21.29    2.01
   8  -3   3   23.32    2.17
  -8  -3  -5   15.55    1.58
   8  -3   5   16.52    1.79
  -8   3  -5   15.74    1.86
   8   3   5   10.82    2.53
  -8  -3  -5   14.52    2.93
   8  -3   5   12.50    1.56
  -8  -3  -5   12.76    1.60
   8  -3   7  134.12    4.97
  -8   3  -7  135.63    5.23
  -8  -3  -7  122.00    4.67
  -8   3  -7  126.90    4.95
  -8  -3  -7  125.99    8.83
   8  -3   9    0.22    0.61
  -8   3  -9    0.86    0.77
  -8  -3  -9   -0.83    1.25
  -8  -3  -9    0.15    0.53
  -8  -3 -11  279.66    7.22
  -8   3 -11  256.41    7.20
   8  -3  11  275.10    7.26
  -8  -3 -13    1.29    0.88
  -8  -3 -13   -0.14    0.73
  -8   3 -13    0.73    0.61
  -8   3 -13    0.57    0.71
   8  -3  13    0.74    0.56
  -8   3 -15    3.74    1.12
  -8   3 -15    3.87    1.08
  -8   3 -15    1.43    0.80
  -8  -3 -15    4.03    0.93
  -8  -3 -15    4.40    1.12
  -8   3 -17   27.33    2.16
  -8   3 -17   18.12    1.68
  -8  -3 -17   24.49    1.85
  -8   3 -17   19.70    1.87
  -8  -3 -17   29.62    2.35
  -8   3 -19    0.74    0.39
  -8  -3 -19    0.98    0.53
  -8   3 -19    0.77    0.46
   8   4 -18   22.74    1.86
   8  -4 -18   20.01    1.88
  -8  -4  16    0.26    0.52
   8   4 -16    0.98    0.78
   8   4 -16   -0.64    0.60
   8   4 -16    0.06    0.53
   8  -4 -16   -0.13    0.85
   8  -4 -14   10.40    1.48
  -8  -4  14   10.04    1.44
   8   4 -14   11.33    1.64
   8  -4 -14    9.51    1.60
   8   4 -14    8.39    1.34
   8  -4 -12    3.96    1.05
   8  -4 -12    4.07    1.09
  -8  -4  12    4.00    1.11
   8   4 -12    4.38    1.23
   8  -4 -12    3.84    1.07
   8  -4 -12    3.92    1.15
   8  -4 -10  752.31   12.43
  -8  -4  10  802.26   12.24
   8  -4 -10  790.94   13.15
   8  -4 -10  751.87   12.57
   8   4 -10  781.64   13.10
   8  -4 -10  766.02   12.46
   8   4  -8  176.38   10.74
   8  -4  -8  184.01    6.16
  -8  -4   8  193.14    5.94
   8  -4  -8  187.70    6.27
   8  -4  -8  196.45    6.73
   8   4  -8  188.43    6.40
   8  -4  -8  180.64    5.82
   8  -4  -6    4.10    1.66
   8   4  -6    1.83    1.44
   8  -4  -6    2.46    0.96
  -8  -4   6    3.24    1.10
   8  -4  -6    2.36    0.99
   8  -4  -6    1.87    0.97
   8   4  -6    2.02    0.96
   8  -4  -6    1.68    0.72
   8  -4  -4   63.89    5.91
   8  -4  -4   76.87    3.91
  -8  -4   4   74.51    3.58
   8  -4  -4   77.49    4.00
   8  -4  -4   81.13    4.30
  -8  -4   4   80.02    3.82
   8   4  -4   80.11    7.16
   8   4  -4   78.82    3.93
   8  -4  -4   78.49    3.82
   8  -4  -2   53.22    3.25
  -8  -4   2   50.61    2.97
   8  -4  -2   38.96    4.45
   8  -4  -2   55.50    3.34
   8  -4  -2   54.23    3.49
  -8  -4   2   53.09    3.19
   8   4  -2   54.98    3.20
   8  -4  -2   53.15    3.21
   8   4  -2   54.85    5.85
  -8  -4   0   -0.17    0.54
   8  -4   0    1.62    1.18
   8   4   0    1.04    1.24
   8  -4   0    0.10    0.65
  -8  -4   0   -0.04    0.74
   8  -4   0    1.23    0.87
   8   4   0   -0.39    0.62
   8  -4   0    0.44    0.74
  -8  -4  -2    0.96    0.72
  -8  -4  -2    0.59    1.00
   8   4   2    0.13    0.93
   8  -4   2    0.54    0.69
   8  -4   2   -0.35    0.76
  -8  -4  -2    0.35    0.89
   8   4   2    0.43    0.45
   8  -4   2    0.12    0.61
  -8  -4  -4    6.35    1.08
   8  -4   4    5.90    1.15
  -8  -4  -4    7.99    1.68
  -8  -4  -4    5.76    1.89
   8   4   4    8.78    2.45
   8  -4   4    5.52    1.23
   8  -4   4    5.57    1.13
  -8  -4  -6   43.93    5.13
  -8   4  -6   39.34    2.95
   8  -4   6   38.19    2.79
   8  -4   6   34.59    2.49
  -8  -4  -6   41.49    3.01
  -8  -4  -8   62.93    6.42
  -8  -4  -8   55.41    3.40
  -8   4  -8   58.37    3.68
   8  -4   8   59.37    3.44
   8  -4  10  106.99    4.55
  -8  -4 -10  109.88    4.41
  -8   4 -10  102.73    4.83
  -8  -4 -12   68.32    3.59
  -8   4 -12   67.40    3.84
  -8  -4 -14   87.27    3.97
  -8   4 -14   79.67    4.03
  -8   4 -16   -0.72    0.63
  -8  -4 -16    0.19    0.57
  -8   4 -16   -0.02    0.55
  -8   4 -18    2.84    0.64
  -8   4 -18    4.54    0.85
  -8  -4 -18    4.67    0.83
  -8  -5  17    8.39    0.97
   8   5 -17   12.92    1.34
   8  -5 -15    2.02    0.71
   8  -5 -15    0.98    0.63
   8   5 -15    3.15    0.96
  -8  -5  15    2.25    0.75
  -8  -5  13   -0.89    0.71
   8  -5 -13   -0.10    0.48
   8  -5 -13    0.56    0.68
   8  -5 -13   -0.65    0.56
   8   5 -13   -0.10    0.81
   8  -5 -13    0.19    0.68
  -8  -5  11   -0.01    0.66
   8  -5 -11   -0.56    0.74
   8  -5 -11    0.49    0.70
   8  -5 -11    0.29    0.77
   8   5 -11   -0.16    0.86
   8  -5 -11    0.77    0.73
  -8  -5   9   19.17    2.02
   8  -5  -9   18.82    2.14
   8  -5  -9   18.82    2.26
   8  -5  -9   21.28    2.34
   8   5  -9   21.30    2.31
   8  -5  -9   21.08    2.10
  -8  -5   7    1.72    0.92
   8  -5  -7    1.56    0.86
   8  -5  -7    2.46    1.11
   8  -5  -7    1.96    1.08
   8   5  -7    1.57    0.97
   8  -5  -7    1.76    0.74
   8  -5  -5   -0.02    1.38
   8  -5  -5    3.00    1.12
  -8  -5   5    2.80    0.97
   8  -5  -5    2.88    1.11
  -8  -5   5    3.23    0.99
   8  -5  -5    2.58    1.18
   8   5  -5    1.44    0.90
   8  -5  -5    3.42    1.08
   8  -5  -3   49.37    3.40
  -8  -5   3   49.85    3.02
   8  -5  -3   48.99    3.22
   8  -5  -3   52.73    3.42
  -8  -5   3   50.99    3.23
   8  -5  -3   59.40    3.89
   8   5  -3   54.99    3.39
   8   5  -3   56.97    6.43
   8  -5  -1    1.80    0.95
  -8  -5   1    1.50    0.73
   8  -5  -1    0.50    0.75
   8  -5  -1    0.48    0.74
   8   5  -1    2.54    0.91
   8  -5  -1    1.29    0.92
  -8  -5   1    0.73    0.92
  -8  -5  -1   27.44    2.15
   8  -5   1   28.67    2.60
   8  -5   1   29.31    2.51
  -8  -5  -1   32.52    2.73
   8  -5   1   32.23    2.84
   8   5   1   24.82    2.17
   8  -5   1   29.09    2.64
   8   5   1   29.08    4.65
   8   5   3    6.10    2.16
   8  -5   3    8.19    1.36
  -8  -5  -3   12.43    2.12
   8  -5   3    7.63    1.48
   8  -5   3    8.30    1.46
   8  -5   3    8.66    1.58
   8  -5   5    1.14    0.67
   8  -5   5    1.84    0.91
   8  -5   5    1.13    0.74
   8  -5   5    1.15    0.90
   8  -5   7   28.76    2.68
  -8   5  -7   27.25    2.67
   8  -5   7   28.27    2.42
  -8  -5  -7   31.81    2.98
   8  -5   9   35.54    2.61
  -8  -5  -9   37.01    3.10
   8  -5   9   39.01    3.02
  -8   5  -9   36.61    3.01
  -8   5  -9   40.58    2.77
  -8   5 -11   53.79    3.47
   8  -5  11   50.28    3.25
  -8   5 -11   56.73    3.05
  -8  -5 -13   86.20    3.58
  -8   5 -13   83.73    4.01
  -8   5 -15    7.57    1.17
  -8  -5 -15    5.96    0.95
  -8   5 -17    1.17    0.43
   8  -5  17    1.37    0.53
   8   6 -14   46.74    2.62
  -8  -6  14   51.18    2.60
  -8  -6  12   11.64    1.46
   8   6 -12   10.80    1.53
   8  -6 -12    8.47    1.30
   8  -6 -12    9.68    1.43
   8  -6 -12    9.87    1.37
  -8  -6  10   11.16    1.54
   8  -6 -10    9.28    1.50
   8  -6 -10   10.04    1.61
   8   6 -10   10.93    1.65
   8  -6 -10   10.81    1.60
  -8  -6   8   23.26    2.10
   8  -6  -8   22.77    2.03
   8  -6  -8   25.02    2.50
   8  -6  -8   24.20    2.36
   8   6  -8   25.75    2.44
   8  -6  -8   24.28    2.40
  -8  -6   6   15.32    1.71
   8  -6  -6   16.20    2.12
   8  -6  -6   15.63    1.98
   8  -6  -6   17.19    2.08
   8   6  -6   15.37    1.91
   8  -6  -6   16.19    1.86
   8  -6  -4   43.25    3.37
  -8  -6   4   38.29    2.75
   8  -6  -4   41.73    3.08
  -8  -6   4   40.57    2.68
   8  -6  -4   40.50    3.14
   8   6  -4   42.71    3.10
   8  -6  -4   37.64    2.85
   8  -6  -2   86.45    4.67
  -8  -6   2   89.26    4.28
   8  -6  -2   84.74    4.29
   8  -6  -2   89.42    4.53
  -8  -6   2   85.88    3.78
   8   6  -2   91.51    4.33
   8  -6  -2   86.80    4.38
   8  -6   0   22.69    2.45
  -8  -6   0   23.18    2.42
   8  -6   0   20.47    2.11
  -8  -6   0   24.05    1.96
   8  -6   0   22.60    2.33
   8   6   0   22.51    2.17
   8  -6   0   23.09    2.36
   8  -6   2   27.41    2.63
  -8  -6  -2   31.96    2.97
   8  -6   2   24.06    2.16
   8  -6   2   24.32    2.41
   8  -6   2   25.58    2.57
   8  -6   4    2.16    0.93
  -8  -6  -4    3.47    2.11
  -8   6  -4    0.15    0.93
   8  -6   4    1.01    0.97
   8  -6   4    0.31    0.73
  -8   6  -6    0.30    0.93
   8  -6   6    0.76    0.86
   8  -6   6    0.23    0.62
  -8   6  -8    2.40    0.90
  -8   6  -8    1.16    1.00
   8  -6   8    0.82    0.83
  -8  -6  -8    2.07    1.81
  -8   6 -10    6.65    1.20
  -8   6 -10    6.24    1.40
   8  -6  10    5.70    1.15
  -8  -6 -10    7.12    1.63
  -8   6 -12   10.21    1.19
  -8   6 -12   13.36    1.60
  -8   6 -14    0.69    0.56
   8  -7 -11   34.98    2.19
   8  -7 -11   35.09    2.25
   8   7 -11   42.44    2.49
   8  -7 -11   33.17    2.17
  -8  -7  11   38.50    2.16
   8  -7  -9    4.85    1.06
  -8  -7   9    3.88    0.82
   8   7  -9    4.05    0.98
   8  -7  -9    3.75    0.97
   8  -7  -9    3.79    0.96
   8  -7  -7    0.58    0.68
  -8  -7   7    0.75    0.56
   8  -7  -7    0.46    0.68
   8   7  -7   -0.36    0.68
   8  -7  -7    0.10    0.66
   8  -7  -7    1.36    0.65
  -8  -7   5    7.03    1.03
   8  -7  -5    6.22    1.17
   8  -7  -5    7.30    1.38
   8  -7  -5    7.40    1.43
   8   7  -5    6.95    1.29
   8  -7  -5    8.48    1.36
   8  -7  -3   10.44    1.66
  -8  -7   3    7.94    1.25
   8  -7  -3    9.56    1.44
   8  -7  -3   11.47    1.67
  -8  -7   3   10.93    1.28
   8   7  -3   11.77    1.56
   8  -7  -3   10.05    1.53
   8  -7  -1    0.26    0.75
  -8  -7   1   -1.46    1.25
   8   7  -1   -0.10    0.70
   8  -7  -1    0.29    0.70
   8  -7  -1    0.80    0.79
   8  -7  -1   -1.30    0.70
   8  -7   1   -0.25    0.65
   8  -7   1    0.50    0.46
  -8  -7  -1    1.13    1.37
   8   7   1   -1.05    0.63
   8  -7   1    0.48    0.74
   8  -7   1    1.04    0.89
  -8  -7  -3   15.94    2.31
   8  -7   3   11.27    1.42
   8  -7   3    8.30    1.32
   8  -7   3   13.69    1.75
  -8   7  -3    9.12    1.47
  -8  -7  -5   17.19    2.28
   8  -7   5    6.08    0.93
  -8   7  -5    8.88    1.48
   8  -7   5   13.43    1.66
  -8   7  -7    1.74    0.73
  -8  -7  -7    2.31    1.53
   8  -7   7   -0.26    0.61
  -8   7  -7   -0.60    0.59
  -8   7  -9   -0.03    0.42
  -8   7  -9   -0.02    0.55
   8  -7   9    0.47    0.48
  -8  -7  -9    0.52    1.13
   8  -7  11   36.84    2.16
  -8   7 -11   23.43    1.71
   8  -8  -6   33.53    2.15
   8  -8  -6   19.78    1.64
   8   8  -6   32.72    2.03
   8  -8  -6   25.01    1.69
   8  -8  -4    4.17    0.89
   8  -8  -4    7.16    1.11
   8   8  -4    7.19    1.05
   8  -8  -4    6.45    0.99
   8  -8  -2   11.49    1.38
   8  -8  -2    4.42    0.94
   8   8  -2    9.22    1.15
  -8   8   2    3.79    0.82
   8  -8  -2   10.11    1.26
   8  -8   0   -0.32    0.48
  -8   8   0    0.42    0.49
   8  -8   0   -0.20    0.52
   8  -8   0   -0.05    0.48
   8  -8   2    1.88    0.65
  -8   8  -2    0.26    0.46
  -8  -8  -2    2.07    1.17
   8  -8   4    5.43    0.91
  -8  -8  -4    6.89    1.38
   9   0 -21    0.46    0.47
   9   0 -21    1.18    0.70
   9   0 -19    0.38    0.65
   9   0 -19   -0.03    0.68
   9   0 -17    0.72    0.88
   9   0 -17    0.47    0.74
   9   0 -17   -0.05    0.84
   9   0 -15   -0.22    0.68
   9   0 -15   -0.56    0.74
   9   0 -15    0.05    0.91
   9   0 -15    0.06    0.87
   9   0 -13   -0.49    0.72
   9   0 -13   -0.17    0.79
   9   0 -13    0.16    0.85
   9   0 -13   -0.06    0.80
   9   0 -11   -0.32    0.69
   9   0 -11   -0.57    0.79
   9   0 -11    1.50    0.89
   9   0 -11   -0.01    0.66
  -9   0   9   -0.15    0.48
   9   0  -9    0.28    0.52
   9   0  -9    0.46    0.68
   9   0  -9    0.03    0.74
   9   0  -9   -0.12    0.74
   9   0  -9    2.04    1.41
   9   0  -7    0.36    0.68
  -9   0   7    0.41    0.55
   9   0  -7    0.08    0.62
   9   0  -7   -0.18    1.12
   9   0  -5   -0.09    0.61
   9   0  -5    0.09    0.69
   9   0  -5    1.65    1.20
  -9   0   5   -0.07    0.50
   9   0  -3    0.21    0.71
   9   0  -3    0.13    1.16
  -9   0   3   -0.09    0.55
   9   0  -1   -0.47    0.63
   9   0  -1   -0.22    1.14
  -9   0   1    0.45    0.58
   9   0   1    0.03    0.42
  -9   0  -1   -0.46    0.66
   9   0   1   -1.30    1.17
  -9   0  -3   -0.03    0.50
   9   0   3    0.12    1.02
  -9   0  -5    0.42    0.64
  -9   0  -5   -1.15    1.17
  -9   0  -7    0.13    0.61
   9   0   7    0.80    1.00
  -9   0  -9    0.38    0.73
  -9   0  -9    0.05    0.60
   9   0   9   -1.56    0.96
  -9   0  -9   -0.12    0.65
  -9   0 -11   -0.60    0.73
  -9   0 -11    1.18    0.98
  -9   0 -11   -0.23    0.64
   9   0  11   -1.01    1.07
  -9   0 -13    0.35    0.83
  -9   0 -15   -0.26    0.87
  -9   0 -15    0.11    0.76
  -9   0 -17   -0.30    0.76
  -9   0 -17    0.38    0.71
  -9   0 -19   -0.39    0.59
  -9   0 -19    0.43    0.56
   9  -1 -20    5.48    1.02
   9   1 -20    6.82    1.10
   9  -1 -20    4.65    1.02
   9   1 -20    5.08    1.00
   9  -1 -18    5.76    1.24
   9   1 -18    5.36    1.28
   9  -1 -18    4.90    1.10
   9   1 -18    5.48    1.22
   9   1 -18    6.06    1.26
   9  -1 -16    0.78    0.81
   9   1 -16    0.82    0.92
   9   1 -16    0.73    0.91
   9  -1 -16    1.32    0.96
   9   1 -16    1.48    0.91
   9   1 -16    0.84    0.79
   9  -1 -14   21.35    2.25
   9   1 -14   24.15    2.40
   9  -1 -14   23.45    2.36
   9   1 -14   24.78    2.35
   9   1 -14   26.05    2.56
   9   1 -14   24.23    2.37
   9  -1 -14   23.60    2.39
  -9  -1  12   12.33    1.46
   9  -1 -12   12.96    2.92
   9  -1 -12   15.43    1.92
   9   1 -12   16.55    1.98
   9  -1 -12   15.46    1.96
   9   1 -12   15.13    1.94
   9   1 -12   18.81    2.18
   9   1 -12   14.16    1.72
   9  -1 -12   17.67    2.09
  -9  -1  10   48.25    2.77
   9  -1 -10   49.11    3.19
   9   1 -10   51.87    3.27
   9  -1 -10   45.68    5.19
   9   1 -10   52.27    3.32
   9  -1 -10   51.66    3.33
   9  -1 -10   51.29    3.19
   9   1 -10   39.85    2.66
   9   1  -8   23.01    3.67
   9  -1  -8   19.18    3.33
  -9  -1   8   17.73    1.71
   9  -1  -8   18.06    2.00
   9   1  -8   19.88    2.08
   9  -1  -8   16.17    1.66
   9  -1  -8   20.72    2.06
   9   1  -8   19.02    2.03
   9  -1  -8   21.92    1.99
  -9   1   6    1.78    0.58
  -9  -1   6    1.94    0.66
   9  -1  -6    2.09    0.75
   9  -1  -6    1.95    0.85
   9   1  -6    1.93    0.82
   9  -1  -6    2.33    0.90
   9   1  -6    2.27    0.85
   9  -1  -6    1.96    0.85
   9   1  -6    2.08    1.33
   9  -1  -4   55.45    3.16
   9   1  -4   50.51    2.89
   9   1  -4   56.43    5.54
  -9   1   4   52.12    2.71
  -9  -1   4   53.30    2.80
   9  -1  -4   44.18    2.49
   9  -1  -2  126.18    4.63
   9   1  -2  117.47    4.30
   9   1  -2  131.04    8.29
   9  -1  -2  119.24    4.10
  -9  -1   2  126.77    4.28
  -9   1   2  130.12    4.29
   9  -1   0  105.43    4.25
   9   1   0   99.73    3.91
   9   1   0  115.08    7.78
  -9  -1   0  100.81    3.88
  -9   1   0  104.24    3.96
   9  -1   0   97.84    3.85
   9  -1   2    9.74    1.41
   9   1   2    5.93    1.00
  -9  -1  -2    8.53    2.31
   9   1   2    7.48    2.23
  -9  -1  -2    9.16    1.29
  -9   1  -2    9.36    1.31
  -9   1  -4   23.09    2.05
  -9  -1  -4   25.21    2.12
   9   1   4   23.95    3.75
  -9  -1  -4   26.67    4.13
  -9  -1  -6   71.68    3.52
  -9   1  -6   70.95    3.65
   9   1   6   65.98    6.08
  -9  -1  -6   74.06    6.79
  -9   1  -6   69.01    6.67
  -9  -1  -6   61.62    2.99
   9  -1   8   41.72    4.68
  -9   1  -8   50.32    3.27
  -9  -1  -8   50.49    3.07
  -9  -1  -8   47.83    2.82
  -9   1  -8   48.45    2.65
  -9  -1  -8   56.73    6.13
  -9   1  -8   40.92    5.19
   9  -1  10    2.99    1.42
   9   1  10    5.89    2.09
  -9   1 -10    7.40    1.39
  -9  -1 -10    7.35    1.23
  -9   1 -10    5.04    1.84
  -9  -1 -10    6.53    2.13
  -9  -1 -10    6.53    1.22
  -9   1 -10    6.06    1.04
  -9   1 -12   81.15    4.17
  -9  -1 -12   76.53    3.94
  -9   1 -12   76.54    3.49
  -9   1 -14    0.39    0.80
  -9   1 -14    0.30    0.47
  -9  -1 -14   -0.65    0.85
  -9  -1 -16   -0.52    0.72
  -9   1 -16   -0.52    0.82
  -9  -1 -16   -0.37    0.68
  -9   1 -16   -0.36    0.64
  -9   1 -18    3.64    0.96
  -9  -1 -18    3.04    0.87
  -9   1 -18    3.91    0.99
  -9  -1 -18    3.45    0.94
  -9   1 -20   -0.74    0.53
  -9  -1 -20   -0.63    0.49
  -9   1 -20    0.57    0.51
  -9  -1 -20    0.85    0.54
   9   2 -19    2.70    0.78
   9  -2 -19    3.83    0.94
   9   2 -19    2.52    0.85
   9  -2 -19    3.01    0.84
   9   2 -19    2.92    0.82
   9   2 -17   13.87    1.82
   9  -2 -17   12.06    1.67
   9   2 -17   13.55    1.72
   9  -2 -17   12.00    1.54
   9   2 -17   11.65    1.56
   9   2 -15   43.44    3.03
   9   2 -15   41.30    3.12
   9  -2 -15   39.40    2.97
   9   2 -15   39.62    2.83
   9  -2 -15   37.28    2.80
   9   2 -15   42.92    3.02
  -9  -2  13   10.45    1.40
   9  -2 -13    8.92    1.48
   9   2 -13   11.20    1.67
   9  -2 -13    9.90    1.60
   9   2 -13   12.55    1.79
   9  -2 -13   10.39    1.65
   9   2 -13   10.98    1.64
   9  -2 -11   -0.54    0.78
   9   2 -11    0.85    0.69
  -9  -2  11    0.10    0.62
   9  -2 -11   -0.20    0.70
   9  -2 -11   -1.38    1.06
   9  -2 -11    0.92    0.73
   9  -2 -11    0.44    0.75
   9   2 -11   -0.36    0.85
   9  -2 -11    0.33    0.72
   9   2 -11   -0.27    0.65
   9   2  -9  229.24   11.67
  -9  -2   9  236.72    6.37
   9  -2  -9  210.26    6.55
   9   2  -9  243.44    6.96
   9  -2  -9  218.52   11.58
   9  -2  -9  219.47    6.27
   9  -2  -9  240.18    7.00
   9  -2  -9  232.58    7.14
   9   2  -9  233.51    6.93
   9  -2  -9  229.54    6.47
   9   2  -7   46.14    5.22
   9  -2  -7   40.74    2.59
  -9  -2   7   45.87    2.80
   9  -2  -7   41.38    2.84
   9   2  -7   41.82    2.84
   9  -2  -7   38.33    2.66
   9  -2  -7   36.99    2.47
   9  -2  -7   39.66    2.98
   9   2  -7   38.97    2.81
   9  -2  -7   38.97    4.82
   9  -2  -5   25.39    3.81
   9  -2  -5   21.12    1.90
  -9  -2   5   26.56    2.10
   9  -2  -5   22.24    2.06
   9  -2  -5   21.64    2.22
   9   2  -5   24.17    2.15
   9   2  -5   23.49    3.74
  -9  -2   3    5.17    1.74
   9   2  -3    6.71    2.21
  -9   2   3    4.37    0.82
  -9  -2   3    5.76    1.09
   9  -2  -3    7.48    1.34
   9   2  -3    6.79    1.19
   9  -2  -3    5.28    1.03
  -9   2   1  168.02    5.05
   9  -2  -1  166.33    5.19
  -9  -2   1  163.26    5.02
   9  -2  -1  178.11    5.90
   9   2  -1  162.55    5.07
   9   2  -1  182.76   10.01
  -9  -2   1  180.93    9.49
  -9  -2  -1   20.03    3.15
   9   2   1   16.70    3.16
   9  -2   1   14.22    1.85
   9   2   1   15.14    1.57
  -9  -2  -1   17.74    1.72
   9  -2   1   17.02    1.77
  -9   2  -1   14.73    1.70
  -9  -2  -3    3.42    1.65
   9   2   3    2.55    1.43
  -9   2  -3    2.44    0.87
  -9  -2  -3    3.07    0.86
   9  -2   3    2.60    0.90
   9  -2   3    2.45    0.90
   9   2   5   35.26    4.63
   9  -2   5   41.06    2.82
  -9  -2  -5   41.07    2.64
  -9   2  -5   42.47    2.90
  -9  -2  -5   38.27    4.81
  -9   2  -7    5.44    1.08
  -9   2  -7    5.43    1.25
  -9  -2  -7    6.39    1.06
  -9  -2  -7    5.72    1.07
  -9   2  -7    4.83    1.91
  -9  -2  -7    9.47    2.59
  -9  -2  -9   22.97    2.02
  -9   2  -9   23.99    2.10
  -9   2  -9   21.88    2.26
  -9  -2  -9   23.34    4.22
  -9  -2 -11  262.12    6.98
  -9   2 -11  255.21    6.76
   9  -2  13   62.02    3.61
  -9   2 -13   60.19    3.33
  -9   2 -13   60.00    3.69
  -9  -2 -13   60.92    3.52
  -9   2 -15   71.76    3.77
  -9  -2 -15   68.19    3.59
   9  -2  15   74.30    3.77
  -9   2 -15   74.71    3.89
  -9  -2 -15   81.17    3.99
  -9   2 -15   77.62    3.60
  -9  -2 -17   10.51    1.42
  -9   2 -17    9.41    1.33
  -9   2 -17   10.30    1.26
  -9   2 -17    7.98    1.27
  -9  -2 -17    8.84    1.29
  -9   2 -19    3.43    0.74
  -9  -2 -19    5.01    0.82
  -9   2 -19    3.60    0.81
  -9  -2 -19    5.69    1.01
   9  -3 -20    2.12    0.63
   9  -3 -18    2.57    0.69
   9   3 -18    1.98    0.82
   9   3 -18    4.54    0.97
   9   3 -18    1.33    0.73
   9  -3 -18    3.76    0.98
   9   3 -16   -0.64    0.65
   9   3 -16    0.37    0.76
  -9  -3  16    0.70    0.61
   9   3 -16    0.33    0.67
   9  -3 -16   -0.34    0.72
   9   3 -16    0.18    0.56
  -9  -3  14    8.67    1.34
   9  -3 -14    7.72    1.31
   9   3 -14   10.31    1.49
   9   3 -14   10.91    1.65
   9   3 -14    7.71    1.30
   9  -3 -14   10.04    1.58
  -9  -3  12    1.89    0.84
   9  -3 -12    0.79    0.68
   9   3 -12    0.61    0.64
   9  -3 -12    2.00    0.80
   9  -3 -12   -0.93    0.68
   9  -3 -12    1.55    0.89
   9   3 -12    2.08    1.03
   9  -3 -12    2.60    1.07
   9  -3 -10    3.63    1.74
   9  -3 -10    3.38    0.92
  -9  -3  10    2.53    0.94
   9  -3 -10    2.07    0.83
   9   3 -10    2.03    0.85
   9  -3 -10    3.35    1.05
   9   3 -10    1.27    1.01
   9  -3 -10    3.14    1.06
   9  -3 -10    2.51    1.11
   9  -3 -10    2.73    0.93
   9   3  -8  327.71   14.41
   9  -3  -8  309.23   14.06
   9  -3  -8  336.66    7.91
  -9  -3   8  341.48    7.87
   9  -3  -8  307.64    7.81
   9  -3  -8  337.64    8.62
   9  -3  -8  305.64    8.58
   9   3  -8  329.65    8.35
   9  -3  -8  303.71    7.27
   9  -3  -6   81.06    6.99
  -9  -3   6   85.14    3.88
   9  -3  -6   82.85    3.92
   9  -3  -6   80.22    3.98
   9  -3  -6   84.13    4.36
   9  -3  -6   78.56    4.40
   9   3  -6   83.08    4.08
   9   3  -6   81.39    7.19
   9  -3  -4    2.99    1.48
   9   3  -4    4.56    1.70
  -9  -3   4    3.66    1.07
   9  -3  -4    2.46    1.01
   9  -3  -4    3.38    1.00
   9  -3  -4    3.24    1.07
   9   3  -4    3.32    0.99
   9  -3  -4    3.49    1.28
   9  -3  -4    3.65    0.95
   9  -3  -2  181.19    9.72
   9  -3  -2  193.14    5.93
  -9  -3   2  197.47    5.76
   9  -3  -2  192.34    6.11
   9  -3  -2  200.08    6.56
   9  -3  -2  214.23    7.03
   9   3  -2  199.61    5.92
   9   3  -2  203.80   11.13
  -9   3   0    0.98    0.61
  -9  -3   0    0.86    0.59
   9  -3   0    0.60    0.73
   9   3   0    1.54    0.75
   9  -3   0    1.10    0.89
  -9  -3   0    1.59    1.08
   9  -3   0    0.74    1.05
   9   3   0   -0.80    1.24
  -9  -3  -2   -0.75    1.08
  -9   3  -2    2.52    0.90
  -9  -3  -2    2.71    0.87
   9  -3   2    1.37    0.78
   9   3   2    2.54    1.48
  -9  -3  -2    4.97    1.82
   9  -3   4   31.52    2.54
  -9   3  -4   32.53    2.65
  -9  -3  -4   31.96    2.35
   9   3   4   32.04    4.53
  -9  -3  -4   31.99    4.53
   9  -3   4   30.67    2.62
  -9  -3  -4   22.81    2.26
   9  -3   6   51.57    3.24
  -9  -3  -6   59.51    3.10
  -9   3  -6   55.31    3.46
  -9   3  -6   54.75    3.29
  -9  -3  -6   53.30    5.91
   9  -3   6   46.87    3.05
   9  -3   8    0.58    0.73
  -9   3  -8    1.40    1.00
  -9  -3 -10   85.41    3.89
  -9   3 -10   88.28    4.29
   9  -3  10   93.48    4.37
  -9  -3 -12   18.55    1.95
  -9   3 -12   14.98    1.81
  -9  -3 -12   17.23    1.84
  -9   3 -12   19.30    2.03
   9  -3  12   17.11    1.94
  -9  -3 -14    6.10    1.21
  -9   3 -14    4.29    0.95
  -9  -3 -14    4.87    1.06
  -9   3 -14    5.44    1.27
  -9   3 -14    6.18    1.21
   9  -3  14    4.80    1.05
  -9   3 -16   22.09    1.89
  -9   3 -16   12.91    1.46
  -9  -3 -16   17.40    1.59
  -9   3 -16   16.52    1.74
  -9  -3 -16   22.03    2.00
  -9   3 -18   27.47    1.83
  -9  -3 -18   26.03    1.89
  -9  -4  17    0.36    0.36
   9  -4 -17    0.80    0.70
   9   4 -17    0.19    0.50
  -9  -4  15    2.29    0.75
   9   4 -15    3.22    1.01
   9   4 -15    2.67    0.92
   9  -4 -15    2.82    0.90
  -9  -4  13   22.26    2.03
   9  -4 -13   23.15    2.14
   9   4 -13   24.86    2.37
   9  -4 -13   22.27    2.19
   9  -4 -11  136.55    5.19
   9  -4 -11  144.46    5.57
   9  -4 -11  140.03    5.39
  -9  -4  11  145.03    5.24
   9   4 -11  145.84    5.77
   9  -4 -11  132.69    5.15
   9  -4  -9  244.30    7.10
  -9  -4   9  251.48    6.94
   9  -4  -9  250.36    7.69
   9  -4  -9  241.31    7.21
   9   4  -9  252.40    7.58
   9  -4  -9  232.25    6.62
   9  -4  -7   19.69    3.79
   9  -4  -7   28.18    2.52
  -9  -4   7   26.66    2.34
   9  -4  -7   25.67    2.45
   9  -4  -7   26.89    2.65
   9   4  -7   28.12    2.59
   9   4  -7   32.26    4.75
   9  -4  -5   23.47    3.86
   9  -4  -5   38.03    2.68
   9  -4  -5   36.04    2.87
   9  -4  -5   38.94    3.17
   9  -4  -5   37.38    2.91
  -9  -4   5   37.81    2.72
   9   4  -5   37.43    2.87
   9   4  -5   38.36    5.25
   9  -4  -3   65.14    3.71
  -9  -4   3   68.32    3.55
   9  -4  -3   66.67    3.81
   9  -4  -3   68.11    4.10
   9   4  -3   71.30    3.78
   9   4  -3   72.75    7.14
   9  -4  -3   61.34    3.52
   9   4  -1   23.01    3.94
   9  -4  -1   26.96    2.47
  -9  -4   1   20.35    2.21
   9  -4  -1   25.40    2.55
   9  -4  -1   23.80    2.37
  -9  -4   1   23.12    2.10
   9   4  -1   23.81    2.16
   9  -4  -1   24.57    2.37
   9  -4   1   23.85    2.27
   9  -4   1   24.28    2.48
  -9  -4  -1   22.42    2.27
   9  -4   1   25.62    2.37
  -9  -4  -1   25.49    2.13
   9   4   1   21.30    1.98
   9   4   1   20.52    3.74
   9  -4   3    9.25    1.49
  -9  -4  -3    9.73    1.34
   9  -4   3    8.85    1.56
   9  -4   3    8.25    1.47
  -9  -4  -3    5.86    1.10
  -9  -4  -3    6.32    1.95
   9   4   3    9.18    2.48
   9  -4   5   28.56    2.41
   9  -4   5   27.08    2.46
   9  -4   5   27.46    2.47
  -9  -4  -5   19.28    2.15
  -9  -4  -5   22.13    3.73
   9  -4   7    0.77    0.78
  -9   4  -7    0.60    0.80
   9  -4   7    1.49    0.64
  -9   4  -9   59.34    3.68
   9  -4   9   60.47    3.52
  -9   4 -11    6.65    1.35
   9  -4  11    7.44    1.19
  -9   4 -13   62.59    3.50
  -9  -4 -13   62.60    3.19
  -9   4 -15    2.03    0.74
  -9   4 -15    2.43    0.84
  -9  -4 -15    3.08    0.86
  -9  -4 -17    1.99    0.56
  -9   4 -17    2.87    0.69
   9   5 -16    6.01    1.02
   9   5 -16    4.01    0.84
  -9  -5  16    4.22    0.77
   9  -5 -14    1.98    0.70
   9  -5 -14    0.64    0.59
   9   5 -14    3.60    0.93
  -9  -5  14    2.87    0.80
  -9  -5  12    1.82    0.85
   9  -5 -12    1.30    0.73
   9  -5 -12    1.70    0.88
   9   5 -12    1.64    0.84
   9  -5 -12    0.28    0.49
   9  -5 -12    1.15    0.62
  -9  -5  10    4.69    1.10
   9  -5 -10    3.28    0.99
   9  -5 -10    4.25    1.16
   9  -5 -10    5.56    1.25
   9   5 -10    4.28    1.26
   9  -5 -10    2.67    0.86
   9  -5  -8   61.40    3.86
   9  -5  -8   65.96    3.87
  -9  -5   8   61.55    3.45
   9   5  -8   65.36    3.92
   9  -5  -8   63.33    3.76
   9  -5  -6    2.87    1.12
  -9  -5   6    3.19    1.06
   9  -5  -6    2.55    1.06
   9  -5  -6    2.62    1.07
   9   5  -6    3.05    1.05
   9  -5  -6    2.67    0.93
   9  -5  -4   66.67    3.92
   9  -5  -4   60.19    3.96
   9  -5  -4   56.22    3.44
   9   5  -4   62.94    3.68
  -9  -5   4   57.28    3.29
   9  -5  -4   61.47    3.78
   9  -5  -2   70.54    3.94
  -9  -5   2   70.70    3.92
   9  -5  -2   71.18    4.27
   9  -5  -2   62.56    3.75
   9   5  -2   70.24    3.77
   9  -5  -2   68.94    4.02
  -9  -5   2   62.50    3.35
  -9  -5   0    7.70    1.30
   9  -5   0    6.73    1.49
   9  -5   0    8.65    1.51
   9  -5   0    7.50    1.52
  -9  -5   0    4.96    1.04
   9   5   0    7.28    1.27
   9  -5   0    8.23    1.49
  -9  -5  -2    3.65    0.94
   9  -5   2    3.75    1.12
   9  -5   2    4.10    1.15
   9  -5   2    5.28    1.34
  -9  -5  -2    1.40    1.63
   9  -5   2    3.31    1.19
   9  -5   4    1.13    0.73
   9  -5   4    0.32    0.74
   9  -5   4   -0.53    0.95
   9  -5   4   -0.31    0.65
  -9  -5  -4   -1.04    1.90
   9  -5   6   14.43    1.83
  -9  -5  -6   13.01    2.17
   9  -5   6   15.37    2.00
  -9   5  -6   15.37    2.03
   9  -5   8   23.36    2.17
   9  -5   8   21.06    2.33
  -9   5  -8   25.13    2.50
  -9   5  -8   22.75    1.99
  -9  -5  -8   17.39    2.26
   9  -5  10    0.29    0.54
   9  -5  10    0.26    0.74
  -9   5 -10    0.07    0.74
  -9   5 -12   87.12    4.03
   9  -5  12   81.54    3.81
  -9   5 -14    8.00    1.16
  -9   5 -14   20.85    1.82
  -9   5 -16   49.73    2.37
   9   6 -13   -0.27    0.58
  -9  -6  13   -0.02    0.46
   9  -6 -13    0.70    0.49
   9   6 -11   17.01    1.83
   9  -6 -11   18.50    1.81
  -9  -6  11   17.33    1.65
   9  -6 -11   17.83    1.84
   9  -6 -11   17.12    1.77
   9   6  -9   65.95    3.62
  -9  -6   9   57.00    3.09
   9  -6  -9   61.47    3.49
   9  -6  -9   62.50    3.57
   9  -6  -9   59.58    3.43
   9  -6  -7   33.09    2.37
   9  -6  -7   36.14    2.92
   9  -6  -7   36.63    2.82
   9   6  -7   37.32    2.82
  -9  -6   7   38.30    2.59
   9  -6  -7   37.80    2.91
   9  -6  -5    0.65    0.75
  -9  -6   5    0.43    0.58
   9  -6  -5    1.15    0.87
   9  -6  -5   -0.01    0.85
   9   6  -5    0.82    0.86
   9  -6  -5    0.93    0.67
   9  -6  -3   12.84    1.95
   9  -6  -3   10.36    1.64
   9  -6  -3   11.80    1.79
  -9  -6   3   12.24    1.52
   9   6  -3   11.15    1.59
   9  -6  -3   12.08    1.74
  -9  -6   1  130.20    5.19
   9  -6  -1  138.80    5.72
   9  -6  -1  129.23    5.08
   9  -6  -1  134.68    5.50
  -9  -6   1  129.85    4.51
   9   6  -1  139.08    5.08
   9  -6  -1  128.02    5.24
   9  -6   1    6.83    1.42
   9  -6   1    6.79    1.39
   9   6   1    6.35    1.19
   9  -6   1    6.17    1.44
   9  -6   1    5.35    1.15
   9  -6   3    0.95    0.86
   9  -6   3    0.08    0.64
  -9  -6  -3   -1.85    1.81
   9  -6   3    0.57    0.81
   9  -6   3    0.44    0.49
   9  -6   5    3.61    0.99
  -9  -6  -5    3.45    1.79
  -9   6  -5    4.26    1.27
   9  -6   5    6.05    1.34
  -9  -6  -7   14.08    2.17
  -9   6  -7   14.96    1.95
   9  -6   7   15.62    1.86
   9  -6   7   11.53    1.47
  -9   6  -9    7.66    1.10
  -9   6  -9    4.71    1.15
   9  -6   9    5.41    1.16
  -9   6 -11    1.14    0.77
   9  -6  11    0.50    0.46
  -9   6 -13   -0.50    0.56
   9  -7 -10   18.08    1.56
   9  -7 -10   16.86    1.53
   9   7 -10   18.42    1.62
  -9  -7  10   18.85    1.46
   9  -7 -10   16.39    1.57
   9  -7  -8    0.14    0.56
  -9  -7   8    0.80    0.56
   9   7  -8    0.55    0.62
   9  -7  -8   -0.40    0.48
   9  -7  -8    0.45    0.61
   9  -7  -6    2.74    0.90
  -9  -7   6    3.06    0.79
   9  -7  -6    1.94    0.74
   9   7  -6    2.09    0.78
   9  -7  -6    1.40    0.75
   9  -7  -6    0.04    0.46
   9  -7  -4   49.44    3.12
   9  -7  -4   38.58    2.56
  -9  -7   4   47.21    2.48
   9  -7  -4   47.32    2.96
   9   7  -4   50.30    2.89
   9  -7  -4   48.17    2.86
   9  -7  -2   19.16    1.98
   9  -7  -2   11.52    1.46
   9  -7  -2   14.95    1.77
   9   7  -2   14.99    1.62
   9  -7  -2   18.28    1.88
   9  -7   0    2.28    0.87
   9   7   0    0.98    0.58
   9  -7   0    2.31    0.95
   9  -7   0    1.55    0.84
   9  -7   0    1.05    0.66
   9  -7   2    2.11    0.78
  -9  -7  -2    0.17    1.61
   9  -7   2    2.92    0.81
  -9   7  -2    2.91    0.98
   9  -7   2    2.85    0.92
  -9  -7  -4    5.36    1.52
  -9   7  -4    6.19    1.23
   9  -7   4    6.96    1.24
   9  -7   4    2.01    0.66
   9  -7   6   12.19    1.43
  -9   7  -6   10.15    1.27
  -9   7  -6    9.98    1.40
  -9   7  -8    2.54    0.63
  -9   7  -8    3.87    0.87
   9  -7   8    2.92    0.78
  -9   7 -10    0.52    0.51
   9  -8  -3    7.03    0.98
   9  -8  -3    8.54    1.02
   9  -8  -1   -0.73    0.59
   9  -8   1    3.97    0.81
   9  -8   3   -0.14    0.44
  10   0 -20    3.87    0.82
  10   0 -20    3.79    0.83
  10   0 -18    3.61    1.00
  10   0 -18    4.73    1.14
  10   0 -16    1.80    1.04
  10   0 -16    1.96    0.94
  10   0 -16    1.55    0.78
  10   0 -14  258.57    7.58
  10   0 -14  282.59    7.85
  10   0 -14  273.05    7.66
  10   0 -12   33.10    2.80
  10   0 -12   32.42    2.80
  10   0 -12   32.09    2.71
  10   0 -10   40.85    3.09
  10   0 -10   45.45    3.14
  10   0 -10   42.92    3.18
  10   0 -10   40.01    5.32
  10   0  -8   33.94    2.76
  10   0  -8   37.50    2.88
  10   0  -8   39.98    2.78
 -10   0   8   33.27    2.39
  10   0  -6  228.33   11.64
 -10   0   6  216.59    5.80
  10   0  -6  226.23    6.73
  10   0  -6  219.15    6.02
  10   0  -4    8.55    1.44
  10   0  -4    8.06    2.33
 -10   0   4    6.69    1.14
  10   0  -2   15.66    1.55
 -10   0   2   16.57    1.72
  10   0  -2   18.43    3.38
  10   0  -2   17.37    1.88
 -10   0   0   66.01    3.36
  10   0   0   60.74    6.08
  10   0   0   61.03    3.34
 -10   0  -2   84.24    3.87
  10   0   2   69.08    3.47
  10   0   2   83.78    7.16
 -10   0  -4  127.35    9.23
 -10   0  -4  123.96    4.78
 -10   0  -6  175.96   11.04
  10   0   6  177.28    9.85
 -10   0  -6  176.40    5.95
 -10   0  -8   22.73    4.02
  10   0   8   18.15    3.30
 -10   0  -8   18.66    2.10
 -10   0  -8   17.89    1.90
 -10   0 -10   50.70    3.32
  10   0  10   50.51    5.74
 -10   0 -10   53.38    3.26
 -10   0 -12  218.48    6.55
 -10   0 -12  281.18    7.48
 -10   0 -14  282.49    7.43
 -10   0 -16   28.89    2.30
 -10   0 -16   25.12    2.23
 -10   0 -18   29.61    2.13
 -10   0 -18   25.92    2.02
  10   1 -19   -0.21    0.59
  10  -1 -19   -0.16    0.52
  10  -1 -19   -0.50    0.65
  10   1 -19   -0.41    0.59
  10  -1 -17   23.05    2.14
  10   1 -17   23.42    2.21
  10  -1 -17   21.53    2.09
  10   1 -17   23.72    2.20
  10  -1 -15    4.57    1.27
  10   1 -15    3.07    1.06
  10   1 -15    4.23    1.23
  10  -1 -15    5.07    1.29
  10   1 -15    3.59    1.06
  10  -1 -15    2.71    0.97
  10   1 -15    4.14    1.15
  10  -1 -13   45.37    3.25
  10   1 -13   49.10    3.34
  10  -1 -13   47.72    3.36
  10   1 -13   53.46    3.54
  10   1 -13   56.29    3.67
  10   1 -13   45.06    3.05
  10  -1 -13   54.68    3.44
 -10  -1  11    5.61    1.07
  10   1 -11    3.35    0.89
  10   1 -11    7.08    1.39
  10  -1 -11    6.76    1.43
  10  -1 -11    6.17    1.46
  10   1 -11    6.21    1.34
  10  -1 -11    5.39    1.20
  10   1 -11    7.87    1.49
  10   1  -9   53.67    5.71
 -10  -1   9   56.28    3.10
  10  -1  -9   51.48    3.40
  10   1  -9   57.70    3.60
  10  -1  -9   53.14    5.85
  10  -1  -9   54.03    3.54
  10   1  -9   59.41    3.65
  10  -1  -9   58.08    3.33
  10   1  -7   91.47    7.65
 -10  -1   7   88.79    3.86
  10  -1  -7   82.53    4.18
  10   1  -7   95.05    4.47
  10  -1  -7   88.77    3.96
  10  -1  -7   92.86    4.50
  10   1  -7   89.27    4.33
  10  -1  -7   90.92    3.90
  10  -1  -5    2.92    0.77
  10   1  -5    2.66    0.94
  10  -1  -5    1.55    0.84
  10   1  -5    1.91    1.54
 -10   1   5    1.91    0.66
 -10  -1   5    2.12    0.77
  10  -1  -3   16.54    1.91
  10   1  -3   17.16    1.87
  10   1  -3   17.68    3.38
  10  -1  -3   14.53    1.58
 -10  -1   3   17.74    1.80
 -10   1   3   17.20    1.73
  10  -1  -1   59.56    3.48
  10   1  -1   55.12    3.15
  10   1  -1   60.20    6.08
 -10  -1   1   58.25    3.14
 -10   1   1   60.78    3.19
  10  -1  -1   56.08    3.07
  10  -1   1   17.04    1.92
  10   1   1   16.84    1.76
 -10  -1  -1   13.41    3.08
  10   1   1   19.86    3.50
 -10   1  -1   18.00    1.85
  10  -1   1   16.85    1.79
 -10  -1  -1   18.99    1.88
 -10  -1  -3   36.76    5.07
 -10   1  -3   37.77    2.68
 -10  -1  -3   35.10    2.58
  10   1   3   39.21    4.97
 -10  -1  -5    3.17    1.93
 -10   1  -5    3.18    1.79
  10   1   5    2.41    1.33
 -10   1  -5    3.11    1.06
 -10  -1  -5    3.59    1.05
 -10  -1  -7   -1.55    1.37
 -10   1  -7    0.49    0.79
 -10  -1  -7    1.21    0.77
 -10  -1  -7    0.42    0.58
 -10  -1  -9   30.90    2.38
 -10   1  -9   30.71    2.68
  10   1   9   38.46    5.15
 -10  -1  -9   34.23    2.61
 -10   1  -9   31.87    4.81
 -10  -1  -9   34.27    5.06
 -10   1 -11   15.22    1.91
 -10  -1 -11   16.46    1.93
 -10   1 -11   13.75    1.85
 -10  -1 -11   14.79    1.74
 -10   1 -13    6.06    1.31
 -10  -1 -13    7.20    1.36
 -10   1 -15   28.69    2.46
 -10  -1 -15   26.77    2.33
 -10  -1 -15   30.93    2.42
 -10   1 -15   29.30    2.43
  10  -1  17    4.95    1.01
 -10   1 -17    5.72    1.07
 -10  -1 -17    6.83    1.17
 -10   1 -17    5.80    1.15
 -10  -1 -17    6.00    1.10
 -10   1 -19    1.36    0.60
 -10  -1 -19    0.34    0.44
 -10   1 -19   -0.39    0.45
 -10  -1 -19    0.80    0.47
  10   2 -18    2.46    0.78
  10  -2 -18    4.00    0.94
  10  -2 -18    3.73    0.86
  10   2 -18    4.13    0.99
  10   2 -18    3.51    0.93
  10   2 -16    3.17    0.93
  10   2 -16    1.36    0.76
  10  -2 -16    2.54    0.98
  10  -2 -16    0.80    0.77
  10   2 -16    0.92    0.70
  10   2 -16    2.50    0.93
 -10  -2  14    4.29    0.94
  10   2 -14    5.67    1.26
  10  -2 -14    4.02    1.25
  10  -2 -14    4.99    1.22
  10   2 -14    2.50    0.81
  10  -2 -14    5.03    1.19
  10   2 -14    4.67    1.15
  10   2 -14    6.19    1.41
 -10  -2  12    3.73    0.94
  10  -2 -12    4.89    1.20
  10   2 -12    4.82    1.17
  10   2 -12    4.45    1.26
  10  -2 -12    3.67    1.18
  10  -2 -12    4.86    1.17
 -10  -2  10   64.62    3.40
  10  -2 -10   46.98    3.25
  10   2 -10   58.17    3.58
  10  -2 -10   58.38    3.32
  10  -2 -10   59.88    3.62
  10  -2 -10   55.66    3.69
  10   2 -10   60.05    3.77
  10  -2 -10   50.47    3.19
  10   2  -8  278.79   13.58
  10  -2  -8  272.18   13.24
 -10  -2   8  300.44    7.28
  10  -2  -8  275.18    7.23
  10  -2  -8  285.86    7.97
  10  -2  -8  279.17    8.10
  10   2  -8  290.28    7.99
  10  -2  -8  262.35    6.74
  10  -2  -6   82.38    7.20
  10  -2  -6   87.39    4.13
  10  -2  -6   89.58    3.90
 -10  -2   6   93.47    4.07
  10  -2  -6   84.60    4.47
  10   2  -6   92.81    4.40
  10   2  -6   93.58    7.88
  10  -2  -4   30.48    2.52
  10  -2  -4   34.18    2.85
  10   2  -4   35.50    2.67
  10   2  -4   37.23    4.98
 -10   2   4   25.35    2.07
  10  -2  -4   34.08    2.44
 -10  -2   4   31.97    2.41
 -10  -2   2   26.43    3.81
 -10   2   2   22.72    2.02
  10  -2  -2   24.07    2.15
 -10  -2   2   25.20    2.15
  10  -2  -2   25.70    2.46
  10   2  -2   27.11    2.27
  10   2  -2   26.85    4.26
  10  -2   0    3.49    1.06
  10  -2   0    2.90    1.07
  10   2   0    2.68    0.84
 -10  -2   0    2.22    1.25
  10   2   0    3.50    2.04
 -10   2   0    3.84    0.99
 -10  -2   0    2.49    0.89
  10  -2   2    4.55    1.15
  10  -2   2    5.25    1.17
 -10  -2  -2    3.05    1.72
  10   2   2    2.61    1.51
 -10   2  -2    5.32    1.20
 -10  -2  -2    6.02    1.20
 -10  -2  -4   18.82    3.64
  10   2   4   23.26    3.98
  10  -2   4   19.95    2.11
 -10  -2  -4   21.48    2.04
 -10   2  -4   19.91    2.15
 -10  -2  -6   46.07    2.99
  10  -2   6   41.62    3.00
 -10   2  -6   40.21    3.09
 -10   2  -6   38.63    2.62
 -10  -2  -6   41.17    5.36
 -10   2  -6   32.31    4.87
  10  -2   8  151.73    5.69
 -10   2  -8  131.07    5.42
 -10  -2  -8  144.33    5.16
 -10   2  -8  138.82    4.92
 -10  -2  -8  154.39   10.72
 -10  -2  -8  131.41    4.58
 -10  -2 -10   21.45    2.01
  10  -2  10   23.55    2.35
 -10   2 -10   22.36    2.04
 -10  -2 -12  194.45    5.96
 -10   2 -12  198.51    5.76
  10  -2  12  209.28    6.65
 -10  -2 -14    3.90    1.02
 -10   2 -14    1.60    0.84
 -10  -2 -14    2.10    0.81
 -10   2 -14    1.05    0.80
 -10   2 -14    1.79    0.73
  10  -2  14    1.90    0.85
 -10   2 -16   22.48    1.97
 -10  -2 -16   24.44    1.99
  10  -2  16   18.01    1.71
 -10  -2 -16   23.63    2.03
 -10   2 -16   21.97    1.98
 -10   2 -16   18.60    1.53
 -10   2 -18    2.14    0.56
 -10  -2 -18    1.85    0.59
 -10  -2 -18    2.33    0.66
 -10   2 -18    1.81    0.63
  10   3 -17    2.30    0.84
  10  -3 -17    0.46    0.68
  10   3 -15    4.14    1.13
  10   3 -15    3.10    0.98
  10  -3 -15    2.31    0.89
 -10  -3  15    1.26    0.58
 -10  -3  13   35.50    2.49
  10   3 -13   36.89    2.98
  10  -3 -13   32.54    2.55
 -10  -3  11   62.36    3.42
  10  -3 -11   51.89    3.65
  10   3 -11   69.53    4.06
  10  -3 -11   56.85    3.32
  10  -3 -11   64.60    3.70
  10  -3 -11   64.13    3.56
 -10  -3   9   39.89    2.83
  10  -3  -9   38.21    2.72
  10  -3  -9   39.49    2.93
  10  -3  -9   40.32    3.10
  10  -3  -9   34.17    3.11
  10   3  -9   41.40    3.17
  10  -3  -9   33.79    2.48
  10  -3  -7  150.10    9.98
  10  -3  -7  167.62    5.91
  10  -3  -7  182.39    6.63
 -10  -3   7  185.96    5.91
  10  -3  -7  184.22    5.97
  10  -3  -7  160.60    6.45
  10   3  -7  184.27    6.48
  10   3  -7  204.07   11.93
  10  -3  -5  107.72    8.24
  10  -3  -5  120.54    5.09
  10  -3  -5  125.09    5.54
  10  -3  -5  125.22    4.99
 -10  -3   5  129.85    4.89
  10  -3  -5  123.91    5.63
  10   3  -5  138.50    5.40
  10   3  -5  137.27    9.84
  10  -3  -3   63.05    6.16
  10  -3  -3   71.04    4.16
  10  -3  -3   75.02    4.06
 -10  -3   3   71.78    3.66
  10  -3  -3   75.34    3.87
  10  -3  -3   76.25    4.41
  10   3  -3   77.87    3.96
  10  -3  -1   12.39    1.70
 -10  -3   1   11.99    1.61
 -10   3   1    9.00    1.45
  10  -3  -1   11.45    1.69
  10  -3  -1    8.60    1.57
  10  -3  -1    9.36    1.72
  10   3  -1   10.31    1.46
  10  -3  -1    6.71    2.08
  10   3  -1    8.95    2.56
 -10   3  -1   -0.20    0.64
 -10  -3  -1    0.48    0.74
  10  -3   1    0.09    0.73
  10   3   1   -0.23    0.63
  10  -3   1    0.06    0.90
  10   3   1    0.28    1.03
 -10  -3  -1    0.35    0.68
  10  -3   1   -0.49    0.86
 -10   3  -3    4.12    1.21
 -10  -3  -3    4.08    1.00
  10  -3   3    3.93    1.13
  10  -3   3    5.12    1.30
 -10  -3  -3    4.77    2.02
  10  -3   5   61.97    3.64
 -10  -3  -5   65.89    3.43
 -10   3  -5   56.08    3.63
  10  -3   5   57.98    3.63
 -10   3  -5   57.64    3.42
 -10  -3  -5   54.74    6.16
  10  -3   7    1.53    1.04
 -10   3  -7    0.70    0.65
 -10  -3  -7   -0.11    0.53
 -10   3  -9   14.73    1.82
  10  -3   9   15.89    1.95
  10  -3  11   52.10    3.25
 -10  -3 -11   46.77    2.83
 -10   3 -11   48.42    3.07
 -10   3 -13    0.19    0.55
 -10  -3 -13   -0.45    0.62
  10  -3  13   -0.16    0.60
 -10  -3 -13    1.31    0.69
 -10   3 -13    0.84    0.63
 -10  -3 -15   60.39    2.82
 -10   3 -15   63.23    3.30
 -10  -3 -15   63.33    3.06
 -10   3 -15   68.14    3.13
 -10  -3 -17   71.95    2.92
 -10   3 -17   63.19    2.88
 -10   3 -17   68.77    2.71
 -10  -4  16   -0.53    0.40
  10   4 -16    0.64    0.57
  10   4 -16    0.99    0.61
  10  -4 -16   -0.09    0.45
 -10  -4  14    1.11    0.59
  10  -4 -14    0.96    0.63
  10   4 -14    0.29    0.67
  10   4 -14    1.08    0.79
  10  -4 -14   -0.01    0.48
 -10  -4  12   19.79    1.93
  10   4 -12   22.88    2.32
  10  -4 -12   14.85    1.71
  10  -4 -12   20.17    1.99
  10  -4 -12   20.09    1.99
 -10  -4  10    9.35    1.44
  10  -4 -10    9.48    1.46
  10  -4 -10    8.52    1.47
  10   4 -10    7.71    1.60
  10  -4 -10    6.83    1.25
  10  -4 -10    7.88    1.44
  10   4  -8   28.04    2.68
 -10  -4   8   27.65    2.43
  10  -4  -8   24.93    2.37
  10  -4  -8   23.90    2.57
  10  -4  -8   22.60    2.35
  10   4  -6  381.20    9.20
  10  -4  -6  371.16    8.88
 -10  -4   6  367.35    8.36
  10  -4  -6  366.10    8.99
  10  -4  -6  361.49    9.49
  10  -4  -4  145.49    5.33
  10  -4  -4  142.16    5.63
  10  -4  -4  145.48    6.03
  10   4  -4  156.37    5.75
  10  -4  -4  149.77    5.69
 -10  -4   4  146.92    5.29
 -10  -4   2    0.19    0.68
  10  -4  -2   -0.10    0.77
  10  -4  -2    0.37    0.73
  10   4  -2   -0.02    0.67
  10  -4  -2   -0.30    0.91
  10  -4  -2    0.16    0.70
  10   4   0    7.66    1.90
  10  -4   0    8.22    1.53
 -10  -4   0    8.94    1.41
  10  -4   0    8.44    1.51
  10   4   0    7.14    1.26
  10  -4   0    9.11    1.66
  10  -4   0    8.50    1.55
  10  -4   2   -0.30    0.77
 -10  -4  -2    0.13    0.65
  10  -4   2    0.35    0.70
  10  -4   2    0.55    0.85
  10  -4   4    1.63    0.83
 -10  -4  -4    1.57    0.75
  10  -4   4    1.60    0.89
  10  -4   4    1.83    1.00
  10  -4   6    1.62    0.86
 -10   4  -6    1.57    0.90
  10  -4   6    2.19    0.90
  10  -4   8    6.34    1.27
 -10   4  -8    6.53    1.31
  10  -4   8    5.42    1.13
  10  -4  10    1.18    0.74
 -10   4 -10    0.83    0.78
  10  -4  12    8.48    1.25
 -10   4 -12   11.07    1.50
  10  -4  14    5.08    0.99
 -10   4 -14    6.64    1.10
 -10   4 -14    5.81    1.11
 -10   4 -16   46.08    2.39
 -10   4 -16   80.51    3.01
  10   5 -15   -0.03    0.43
  10   5 -15    1.04    0.62
 -10  -5  15   -0.23    0.38
  10   5 -13   13.65    1.64
 -10  -5  13   10.45    1.29
  10  -5 -13    9.22    1.28
 -10  -5  11    5.15    1.08
  10  -5 -11    5.98    1.16
  10   5 -11    5.53    1.24
  10  -5 -11    5.46    1.09
  10  -5 -11    4.51    1.08
 -10  -5   9    0.57    0.74
  10  -5  -9    0.95    0.76
  10   5  -9    0.49    0.80
  10  -5  -9    0.60    0.68
  10  -5  -9    0.35    0.80
  10   5  -7  102.32    4.76
 -10  -5   7   99.90    4.25
  10  -5  -7   98.99    4.58
  10  -5  -7   96.40    4.81
  10  -5  -7   98.39    4.65
  10  -5  -5   15.86    1.78
  10   5  -5   14.97    1.94
  10  -5  -5   16.08    2.00
 -10  -5   5   16.31    1.81
  10  -5  -5   15.63    2.16
  10  -5  -5   14.93    1.97
  10  -5  -3    9.46    1.49
  10  -5  -3    9.64    1.63
  10  -5  -3   10.45    1.80
  10   5  -3    8.49    1.50
  10  -5  -3    9.73    1.70
 -10  -5   3   10.02    1.48
  10  -5  -1    0.78    0.98
  10  -5  -1    0.72    0.79
 -10  -5   1    0.66    0.66
  10  -5  -1    0.31    0.75
  10   5  -1   -0.09    0.70
  10  -5  -1    0.89    0.81
  10  -5   1   35.00    2.85
 -10  -5  -1   37.75    2.53
  10   5   1   31.65    2.41
  10  -5   1   35.40    2.92
  10  -5   1   34.57    2.77
  10  -5   1   37.93    3.12
  10  -5   3    0.58    0.72
  10  -5   3    0.42    0.86
  10  -5   3    0.72    0.83
  10  -5   3    0.33    0.65
  10  -5   5    4.73    1.21
  10  -5   5    4.18    1.02
  10  -5   5    4.52    1.04
  10  -5   5    4.87    1.26
 -10   5  -5    4.20    1.24
  10  -5   7    9.00    1.58
 -10   5  -7    9.73    1.60
  10  -5   7    8.47    1.39
  10  -5   9    4.40    1.17
 -10   5  -9    4.43    1.08
  10  -5   9    4.38    1.01
 -10   5 -11    3.80    0.97
  10  -5  11    2.03    0.84
 -10   5 -13    3.95    0.87
  10  -5  13    3.65    0.78
  10  -6 -12    4.26    0.82
 -10  -6  12    5.14    0.85
  10   6 -12    5.66    1.00
  10  -6 -12    3.11    0.68
  10  -6 -10    1.92    0.81
 -10  -6  10    0.80    0.56
  10   6 -10    1.75    0.73
  10  -6 -10    0.63    0.63
  10  -6 -10    1.54    0.69
  10  -6  -8    0.79    0.63
 -10  -6   8    1.29    0.65
  10  -6  -8    1.96    0.90
  10   6  -8    1.15    0.75
  10  -6  -8    1.09    0.68
  10  -6  -6    4.06    1.10
  10  -6  -6    3.81    0.99
 -10  -6   6    4.86    0.97
  10  -6  -6    4.87    1.25
  10   6  -6    5.57    1.23
  10  -6  -6    3.43    0.87
  10  -6  -4    1.76    0.90
  10  -6  -4    1.51    0.82
 -10  -6   4    2.90    0.86
  10  -6  -4    1.51    0.89
  10   6  -4    1.08    0.77
  10  -6  -4    2.24    0.84
  10  -6  -2    0.74    0.70
  10  -6  -2    0.86    0.63
 -10  -6   2    1.24    0.63
  10  -6  -2    0.93    0.87
  10   6  -2    0.74    0.65
  10  -6  -2    0.91    0.68
  10  -6   0    4.91    1.26
 -10  -6   0    4.99    0.93
  10  -6   0    4.72    1.16
  10  -6   0    5.97    1.33
  10   6   0    4.83    1.00
  10  -6   0    5.64    1.20
  10  -6   2   41.60    2.92
  10  -6   2   45.23    3.08
  10  -6   2   37.96    2.55
  10  -6   2   46.53    3.10
  10  -6   4    9.41    1.37
  10  -6   4   14.11    1.79
 -10   6  -4   12.70    1.78
  10  -6   4   14.01    1.70
 -10   6  -6    0.60    0.75
  10  -6   6    0.00    0.66
  10  -6   6   -0.23    0.53
  10  -6   8    5.66    1.09
  10  -6   8    3.52    0.77
  10  -6  10    8.34    1.16
 -10   6 -10   13.31    1.45
 -10   6 -12    6.35    0.93
  10   7  -9   -0.12    0.53
  10  -7  -9    0.24    0.42
  10   7  -7    5.00    0.93
  10  -7  -7    5.57    1.01
 -10  -7   7    6.88    0.92
  10  -7  -7    5.37    0.98
  10  -7  -7    3.75    0.81
 -10  -7   5    7.24    0.96
  10  -7  -5    7.03    1.16
  10  -7  -5    6.87    1.07
  10  -7  -5   10.22    1.38
  10   7  -5    8.43    1.22
  10  -7  -5    6.56    1.03
 -10  -7   3    5.48    0.78
  10  -7  -3    3.62    0.84
  10  -7  -3    5.25    1.09
  10   7  -3    4.68    0.91
  10  -7  -3    5.71    1.09
  10  -7  -3    5.51    0.96
  10  -7  -1    0.41    0.46
  10  -7  -1    3.07    0.92
  10  -7  -1    2.37    0.82
  10  -7  -1    3.00    0.81
  10  -7   1    2.38    0.74
  10  -7   1    1.59    0.68
 -10   7  -1    2.11    0.84
  10  -7   1    3.42    0.88
  10  -7   3   -0.33    0.45
 -10   7  -3    1.12    0.67
  10  -7   3    0.92    0.64
  10  -7   5    1.82    0.51
  10  -7   5    2.05    0.63
 -10   7  -5    1.56    0.71
 -10   7  -7    2.54    0.74
  10  -7   7    3.87    0.76
  11   0 -19    0.11    0.43
  11   0 -17   -0.21    0.63
  11   0 -17    0.07    0.66
  11   0 -15    0.28    0.70
  11   0 -15    0.30    0.71
  11   0 -15   -0.12    0.64
  11   0 -13    0.45    0.70
  11   0 -13    0.13    0.81
  11   0 -13    0.60    0.84
  11   0 -11   -0.13    0.94
  11   0 -11    0.06    0.80
  11   0 -11   -0.11    0.66
  11   0  -9    0.26    0.64
 -11   0   9   -0.36    0.54
  11   0  -9   -0.37    0.77
  11   0  -9    1.31    1.12
  11   0  -7   -0.02    0.84
  11   0  -7   -0.55    0.57
 -11   0   7    0.84    0.63
  11   0  -5    0.05    0.78
 -11   0   5    0.09    0.63
  11   0  -3   -0.70    0.88
  11   0  -3   -0.91    1.21
 -11   0   3   -0.25    0.59
  11   0  -1   -0.41    0.57
 -11   0   1   -0.01    0.76
  11   0  -1    1.07    1.30
  11   0  -1    0.17    0.68
 -11   0  -1    0.64    0.80
  11   0   1   -0.53    0.59
 -11   0  -3    0.08    0.69
 -11   0  -3   -2.98    1.86
 -11   0  -5   -0.35    0.87
 -11   0  -5    0.90    0.95
 -11   0  -7    1.75    0.79
 -11   0  -7    0.36    0.70
 -11   0  -7    2.63    1.48
 -11   0  -9   -0.42    0.72
 -11   0  -9   -0.22    0.81
 -11   0 -11    0.43    0.74
 -11   0 -11    0.55    0.66
 -11   0 -13    0.14    0.63
 -11   0 -15   -0.29    0.72
 -11   0 -15    0.38    0.70
  11   0  17    0.32    0.54
 -11   0 -17    0.12    0.51
 -11   0 -17    0.59    0.57
  11  -1 -18   11.23    1.36
  11   1 -18   13.81    1.49
  11  -1 -16    1.17    0.75
  11   1 -16    1.30    0.76
  11  -1 -16    0.27    0.63
  11  -1 -16    0.35    0.67
  11   1 -16   -0.04    0.71
  11   1 -16    0.24    0.66
  11  -1 -14   18.72    2.11
  11   1 -14   21.00    2.19
  11   1 -14   18.44    2.08
  11  -1 -14   17.44    1.93
  11  -1 -14   15.27    1.91
  11   1 -14   17.20    2.02
  11   1 -12    4.61    1.27
  11  -1 -12    4.47    1.19
  11  -1 -12    4.75    1.11
  11  -1 -12    3.81    1.21
  11   1 -12    3.96    1.18
  11   1 -12    4.48    1.19
  11  -1 -10   -0.37    0.78
  11   1 -10    1.23    0.83
  11  -1 -10    0.45    0.66
  11   1 -10    0.00    0.81
  11  -1 -10   -0.46    0.85
 -11  -1  10    0.44    0.75
 -11  -1   8    1.14    0.80
  11  -1  -8    0.64    0.57
  11  -1  -8    1.33    1.11
  11   1  -8    2.98    1.64
  11   1  -8    0.60    0.86
  11  -1  -8    0.14    0.85
  11  -1  -8    0.18    0.70
  11  -1  -6   14.38    1.78
  11  -1  -6   16.70    2.07
  11   1  -6   15.97    2.02
  11   1  -6   16.53    3.35
 -11  -1   6   15.16    1.74
 -11   1   6   12.36    1.51
  11  -1  -4   47.09    3.34
  11   1  -4   51.73    3.33
  11   1  -4   59.20    6.49
 -11  -1   4   47.91    3.00
  11  -1  -4   46.72    2.81
 -11   1   4   47.95    2.96
 -11  -1   2   21.54    4.21
 -11   1   2   23.65    2.18
  11  -1  -2   19.97    1.95
 -11  -1   2   22.21    2.10
  11  -1  -2   24.11    2.42
  11   1  -2   22.69    2.23
  11   1  -2   25.93    4.44
  11  -1   0    5.19    1.16
  11   1   0    5.16    1.27
  11  -1   0    4.26    1.14
 -11  -1   0    3.16    1.83
  11   1   0    4.08    1.84
 -11   1   0    6.02    1.25
 -11  -1   0    6.70    1.30
 -11  -1  -2   90.38    7.99
 -11   1  -2   82.52    4.07
  11  -1   2   77.91    3.96
 -11  -1  -2   79.72    3.99
  11   1   2   82.48    7.64
 -11  -1  -4   56.85    3.41
 -11   1  -4   58.95    3.64
 -11  -1  -4   52.70    6.35
 -11   1  -4   53.64    6.39
  11   1   4   54.33    6.12
 -11   1  -6   30.48    4.88
 -11  -1  -6   42.33    5.63
 -11  -1  -6   38.82    2.87
 -11   1  -6   38.10    2.99
 -11  -1  -8    2.45    0.76
 -11   1  -8    2.72    1.10
 -11  -1  -8    4.62    1.21
 -11  -1 -10    5.93    1.11
 -11   1 -10    4.76    1.20
 -11  -1 -10    6.43    1.22
 -11   1 -10    4.69    1.18
 -11   1 -12   47.41    3.09
 -11  -1 -12   51.69    3.06
 -11   1 -14    2.93    0.96
  11  -1  14    3.69    1.12
 -11   1 -14    3.02    0.93
 -11  -1 -14    3.30    0.98
 -11  -1 -14    3.61    0.93
  11  -1  16    9.78    1.35
 -11  -1 -16   11.24    1.37
 -11   1 -16   10.60    1.38
 -11   1 -16    9.27    1.28
 -11  -1 -16   11.00    1.41
 -11   1 -18   15.81    1.37
 -11   1 -18   13.59    1.28
 -11  -1 -18   15.44    1.34
  11  -2 -17    3.12    0.86
  11   2 -17    4.12    0.97
  11   2 -15   12.34    1.65
  11   2 -15   13.29    1.70
  11  -2 -15   10.76    1.46
 -11  -2  13   -0.04    0.45
  11   2 -13    0.33    0.77
  11  -2 -13    0.27    0.74
  11  -2 -13    0.77    0.71
  11   2 -13    0.94    0.90
 -11  -2  11    3.27    0.93
  11  -2 -11    1.84    0.76
  11   2 -11    3.29    1.11
  11  -2 -11    2.55    1.09
  11  -2 -11    2.29    0.84
 -11  -2   9   24.80    2.22
  11  -2  -9   24.90    2.27
  11  -2  -9   22.92    2.37
  11  -2  -9   23.34    2.53
  11   2  -9   25.65    2.58
  11  -2  -9   21.34    1.97
  11  -2  -7   56.95    3.43
  11  -2  -7   56.42    3.75
 -11  -2   7   54.75    3.24
  11  -2  -7   57.30    3.85
  11   2  -7   62.43    3.83
  11  -2  -7   52.67    6.09
  11  -2  -5  317.52    8.14
  11  -2  -5  325.49    7.68
 -11  -2   5  341.75    7.94
  11  -2  -5  335.34    9.03
  11   2  -5  345.71    8.69
  11   2  -5  353.24   16.06
  11  -2  -3   78.05    4.13
  11  -2  -3   84.32    4.57
  11   2  -3   83.72    4.23
  11   2  -3   88.37    8.05
  11  -2  -3   77.62    3.85
 -11  -2   3   86.29    4.02
 -11   2   3   72.44    3.65
 -11  -2   1   18.14    1.98
  11  -2  -1   18.28    2.02
 -11   2   1   17.07    1.93
  11  -2  -1   20.26    2.35
  11   2  -1   19.00    2.02
 -11  -2   1   21.18    3.69
  11   2  -1   17.48    3.77
  11  -2   1    6.14    1.35
  11   2   1    5.53    1.19
  11  -2   1    7.29    1.54
 -11  -2  -1    6.07    2.25
  11   2   1   10.55    2.93
 -11   2  -1    5.98    1.27
 -11  -2  -1    6.85    1.37
 -11  -2  -3    3.65    1.65
  11   2   3    1.56    1.28
  11  -2   3    2.71    1.07
 -11   2  -3    3.94    1.20
 -11  -2  -3    2.88    0.99
  11  -2   5    0.25    0.81
 -11  -2  -5   -1.92    1.61
  11   2   5   -2.87    1.76
 -11   2  -5    1.17    0.96
 -11  -2  -5    0.95    0.69
 -11   2  -5    0.54    0.51
 -11   2  -7   58.29    3.14
 -11  -2  -7   60.66    3.45
  11  -2   7   63.22    3.78
 -11   2  -7   55.97    3.65
 -11   2  -9   26.39    2.11
  11  -2   9   28.40    2.59
 -11   2  -9   25.09    2.56
 -11  -2  -9   28.00    2.35
 -11  -2 -11   24.58    2.04
  11  -2  11   25.45    2.40
 -11   2 -11   23.19    1.91
 -11   2 -13    4.65    1.12
 -11   2 -13    3.81    0.99
 -11  -2 -13    4.50    1.04
 -11  -2 -13    4.09    0.93
  11  -2  13    6.63    1.26
 -11   2 -15   11.57    1.43
 -11  -2 -15   13.12    1.47
 -11   2 -15   13.59    1.56
 -11  -2 -15   12.62    1.39
  11  -2  15   12.69    1.46
 -11  -2 -17   -0.03    0.44
 -11   2 -17    0.87    0.48
 -11  -2 -17    0.24    0.37
  11   3 -16    0.39    0.56
  11  -3 -16   -0.17    0.53
  11   3 -16    0.70    0.66
 -11  -3  14    6.07    0.99
  11   3 -14    4.38    1.14
  11   3 -14    5.63    1.26
  11  -3 -14    2.98    0.86
  11  -3 -12    4.57    1.01
  11  -3 -12    2.37    0.81
  11  -3 -12    4.88    1.07
  11   3 -12    4.76    1.26
 -11  -3  12    4.53    1.02
 -11  -3  10   40.64    2.74
  11  -3 -10   43.71    3.13
  11  -3 -10   40.58    2.86
  11  -3 -10   34.94    3.05
  11   3 -10   45.59    3.33
  11  -3 -10   33.61    2.39
  11  -3  -8    0.68    0.71
  11  -3  -8    0.49    0.51
  11  -3  -8    0.30    0.73
  11  -3  -8    1.00    1.06
  11   3  -8    0.30    0.86
 -11  -3   8    0.06    0.71
  11  -3  -6  204.06    7.36
  11   3  -6  236.74    7.32
  11  -3  -6  223.83    6.65
 -11  -3   6  230.05    6.62
  11  -3  -6  216.64    6.84
  11  -3  -6  213.54    7.28
  11  -3  -4   77.37    4.05
 -11  -3   4   78.17    3.94
  11  -3  -4   79.15    4.23
  11  -3  -4   80.41    4.52
  11  -3  -4   76.21    4.53
  11   3  -4   83.71    4.31
  11  -3  -4   76.73    3.75
 -11   3   2    1.32    0.70
 -11  -3   2    0.34    0.80
  11  -3  -2    0.39    0.72
  11  -3  -2    0.97    0.88
  11  -3  -2    0.39    0.99
  11   3  -2    0.47    0.75
  11  -3  -2   -1.82    1.23
  11  -3  -2    1.21    1.04
 -11  -3   0    9.90    1.51
  11  -3   0    9.55    1.62
 -11   3   0    8.94    1.49
  11  -3   0   10.02    1.71
  11  -3   0    9.15    1.59
  11   3   0    8.72    1.50
  11   3   0   13.66    3.23
  11  -3   2    1.69    1.03
  11  -3   2    0.26    0.75
 -11   3  -2    0.21    0.72
 -11  -3  -2    1.05    0.82
  11  -3   4    0.88    0.89
  11  -3   4    0.10    0.66
 -11   3  -4    0.70    0.75
 -11   3  -4    0.69    0.79
 -11  -3  -4    0.30    0.63
  11  -3   6    0.01    0.87
  11  -3   6    0.09    0.61
 -11  -3  -6   -0.35    0.64
 -11   3  -6    0.14    0.85
 -11   3  -6    0.27    0.61
  11  -3   8    0.64    0.86
 -11   3  -8    0.82    0.74
  11  -3  10   17.41    1.96
 -11   3 -10   17.61    1.78
  11  -3  12    0.33    0.63
 -11   3 -12   -0.05    0.46
 -11   3 -12    0.41    0.54
 -11   3 -14   78.80    3.58
 -11  -3 -14   65.74    2.86
 -11   3 -14   80.10    3.18
  11  -3  14   66.98    3.11
 -11   3 -16    3.30    0.76
 -11  -4  15    1.11    0.46
  11   4 -15    2.59    0.80
  11   4 -15    2.25    0.76
  11  -4 -15    1.40    0.53
 -11  -4  13    3.32    0.81
  11   4 -13    4.37    1.08
  11  -4 -13    3.30    0.84
  11   4 -13    4.60    1.14
  11  -4 -11    1.43    0.82
  11   4 -11    1.56    0.93
 -11  -4  11    0.63    0.71
  11  -4 -11    0.94    0.74
  11   4  -9   24.08    2.41
 -11  -4   9   21.84    2.04
  11  -4  -9   20.88    2.05
  11  -4  -9   25.16    2.44
  11  -4  -9   23.08    2.24
  11   4  -7  123.63    5.30
  11  -4  -7  114.74    4.82
 -11  -4   7  112.24    4.60
  11  -4  -7  110.18    5.17
  11  -4  -7  110.84    4.88
 -11  -4   5    4.48    1.16
  11  -4  -5    3.28    1.31
  11   4  -5    2.86    1.15
  11  -4  -5    2.81    0.98
  11  -4  -5    3.43    1.15
  11  -4  -3   22.97    2.23
  11  -4  -3   29.80    2.68
  11  -4  -3   28.29    2.78
  11   4  -3   28.63    2.56
  11  -4  -3   28.30    2.64
 -11  -4   3   26.24    2.30
 -11  -4   1    1.81    0.89
  11  -4  -1    1.65    0.99
  11  -4  -1    0.95    0.89
  11   4  -1    2.24    0.88
  11  -4  -1    2.47    1.12
  11  -4  -1    2.29    0.90
  11  -4   1   15.47    1.98
  11  -4   1   16.75    2.10
  11  -4   1   14.54    1.91
 -11  -4  -1   15.51    1.79
  11  -4   1   15.07    1.96
  11  -4   3    3.64    1.18
  11  -4   3    4.19    1.18
  11  -4   3    4.35    1.21
 -11  -4  -3    3.64    0.92
 -11  -4  -5    1.43    0.67
  11  -4   5    1.96    0.95
  11  -4   5    1.05    0.89
  11  -4   5    2.26    0.89
 -11   4  -5    1.09    0.86
  11  -4   7    7.86    1.29
  11  -4   7    7.02    1.36
 -11   4  -7    6.98    1.35
  11  -4   9   -0.15    0.72
 -11   4  -9    0.40    0.70
  11  -4  11   13.73    1.56
 -11   4 -11   18.39    1.79
 -11   4 -13    1.56    0.77
  11  -4  13    2.10    0.80
 -11   4 -13    1.92    0.63
 -11   4 -15    3.66    0.73
  11   5 -14    9.20    1.20
  11   5 -14   10.35    1.28
  11  -5 -12    9.18    1.22
 -11  -5  12    7.38    1.04
  11  -5 -12    6.06    0.96
  11  -5 -10   11.91    1.55
  11  -5 -10   12.70    1.55
  11  -5 -10   12.30    1.49
 -11  -5  10   12.32    1.45
  11   5 -10   14.62    1.77
  11  -5  -8   24.23    2.31
  11  -5  -8   23.67    2.22
 -11  -5   8   24.27    2.05
  11  -5  -8   25.07    2.23
  11   5  -8   23.46    2.26
  11  -5  -6   51.62    3.48
  11  -5  -6   51.38    3.29
  11   5  -6   56.95    3.46
 -11  -5   6   48.49    2.90
  11  -5  -6   50.99    3.26
  11  -5  -4    0.89    0.80
  11  -5  -4    0.92    0.79
 -11  -5   4    0.98    0.77
  11  -5  -4    0.44    0.76
  11   5  -4    0.64    0.77
  11  -5  -4    2.65    0.85
  11  -5  -2    0.70    0.84
 -11  -5   2    2.03    0.86
  11  -5  -2    1.33    0.90
  11  -5  -2    2.53    1.10
  11   5  -2    1.28    0.77
  11  -5  -2    0.52    0.69
  11  -5   0  220.94    6.68
  11  -5   0  235.24    7.32
  11  -5   0  226.15    6.89
 -11  -5   0  233.21    6.15
  11  -5   0  232.49    7.03
  11  -5   2   34.60    2.74
 -11  -5  -2   33.80    2.31
  11  -5   2   30.86    2.52
  11  -5   2   36.82    2.92
  11  -5   2   32.67    2.79
  11  -5   4   16.20    1.90
  11  -5   4   15.09    1.94
 -11   5  -4   14.13    1.83
  11  -5   4   16.84    1.77
  11  -5   4   13.53    1.73
  11  -5   6   19.04    1.93
  11  -5   6   19.20    2.12
 -11   5  -6   15.98    1.88
  11  -5   6   15.53    1.61
  11  -5   8   35.55    2.45
 -11   5  -8   37.44    2.64
  11  -5   8   35.86    2.69
  11  -5  10    1.39    0.67
 -11   5 -10    0.66    0.66
  11  -5  10    0.38    0.68
  11  -5  12    7.13    1.01
 -11   5 -12    5.93    1.01
  11  -6 -11    7.66    1.04
  11   6 -11   10.13    1.26
 -11  -6  11   10.51    1.09
  11  -6  -9    0.41    0.54
 -11  -6   9    0.23    0.48
  11  -6  -9   -0.22    0.45
  11   6  -9    0.80    0.65
  11  -6  -9   -0.34    0.50
  11  -6  -7    7.10    1.20
  11  -6  -7    6.25    1.15
  11   6  -7    6.90    1.19
 -11  -6   7    8.12    1.15
  11  -6  -7    8.04    1.28
  11  -6  -5   -0.10    0.65
  11  -6  -5   -0.48    0.63
 -11  -6   5    0.06    0.46
  11  -6  -5   -0.50    0.73
  11   6  -5    0.70    0.61
  11  -6  -5    0.30    0.48
  11  -6  -3    2.63    0.93
  11  -6  -3    1.82    0.79
 -11  -6   3    2.71    0.73
  11  -6  -3    0.36    0.59
  11   6  -3    1.27    0.65
  11  -6  -3    0.43    0.54
  11  -6  -1    0.98    0.79
  11  -6  -1    0.31    0.54
 -11  -6   1    0.38    0.46
  11  -6  -1    0.70    0.73
  11   6  -1    0.51    0.52
  11  -6  -1    0.72    0.66
  11  -6   1    0.09    0.66
  11  -6   1   -0.53    0.70
  11  -6   1   -0.15    0.60
  11  -6   1   -0.52    0.59
  11  -6   3    2.15    0.85
  11  -6   3    2.44    0.63
  11  -6   3    1.55    0.56
 -11   6  -3    2.50    0.91
  11  -6   3    4.45    1.06
  11  -6   5   12.48    1.45
 -11   6  -5   14.79    1.68
  11  -6   5   16.80    1.74
 -11   6  -7    6.07    1.07
  11  -6   7    6.19    1.07
 -11   6  -9    1.88    0.67
  11  -6   9    0.75    0.46
  11  -7  -6    7.85    1.05
  11  -7  -4    1.51    0.62
  11  -7  -4    1.63    0.67
  11  -7  -4    0.55    0.43
  11  -7  -2    2.35    0.55
  11  -7  -2    7.13    1.06
 -11   7   2    3.06    0.76
  11  -7  -2    6.08    0.94
  11  -7  -2    6.76    1.04
  11  -7   0    8.28    1.07
 -11   7   0    4.96    1.01
  11  -7   0    6.76    0.99
 -11   7  -2   19.95    1.68
  11  -7   2   15.75    1.43
 -11   7  -4    7.95    1.06
  11  -7   4   11.33    1.20
  12   0 -18    5.58    0.89
  12   0 -16    3.80    0.95
  12   0 -16    1.91    0.76
  12   0 -14    4.49    1.06
  12   0 -14    2.96    0.87
  12   0 -12    1.30    0.95
  12   0 -12    1.65    0.82
  12   0 -10  191.74    6.09
  12   0 -10  201.64    6.90
 -12   0   8   55.27    3.12
  12   0  -8   64.31    3.99
  12   0  -8   59.59    3.33
  12   0  -6  744.30   13.12
 -12   0   6  729.39   11.56
  12   0  -4  652.16   12.11
 -12   0   4  661.26   11.15
  12   0  -2   34.35    2.86
  12   0  -2   31.72    2.39
 -12   0   2   33.28    2.63
  12   0   0    1.37    0.92
  12   0   0    2.54    0.94
 -12   0   0    1.67    0.94
 -12   0  -2   59.28    3.57
  12   0   2   60.98    3.57
 -12   0  -2   53.32    6.65
 -12   0  -4   26.15    2.54
 -12   0  -6    6.89    1.52
 -12   0  -8   -0.47    0.56
 -12   0  -8   -0.30    0.80
 -12   0 -10   -0.15    0.56
 -12   0 -10   -0.21    0.70
 -12   0 -12   33.51    2.38
 -12   0 -14  102.82    4.18
 -12   0 -14  104.40    3.90
  12   0  16   25.65    1.96
 -12   0 -16   27.47    1.96
 -12   0 -16   24.50    1.73
  12   1 -17    2.76    0.76
  12  -1 -17    2.27    0.67
  12  -1 -15    2.49    0.86
  12   1 -15    3.87    0.97
  12  -1 -15    3.55    0.85
  12   1 -15    2.75    0.85
  12  -1 -13    4.27    1.17
  12   1 -13    4.38    1.17
  12  -1 -13    3.63    0.99
  12   1 -13    3.93    1.08
 -12  -1  11    9.94    1.33
  12  -1 -11   11.80    1.85
  12   1 -11   10.59    1.73
  12   1 -11   12.77    1.81
  12  -1 -11   10.90    1.49
 -12  -1   9   40.85    2.71
  12  -1  -9   40.19    3.26
  12   1  -9   40.76    3.22
  12   1  -9   43.49    3.02
  12  -1  -9   38.33    2.61
  12  -1  -9   40.66    3.05
 -12   1   7   10.84    1.39
 -12  -1   7   14.31    1.71
  12  -1  -7   15.41    1.83
  12  -1  -7   16.28    2.14
  12   1  -7   14.52    2.00
  12   1  -7   17.11    1.86
  12   1  -5    0.45    0.84
  12  -1  -5    0.84    0.98
  12  -1  -5    0.76    0.77
 -12   1   5    0.34    0.66
 -12  -1   5    0.43    0.75
  12  -1  -3    3.78    1.01
  12   1  -3    3.10    1.09
  12  -1  -3    2.75    1.19
 -12   1   3    4.68    1.16
 -12  -1   3    3.99    1.11
 -12   1   1   10.09    1.58
  12  -1  -1    8.04    1.42
 -12  -1   1    8.48    1.53
  12   1  -1    8.42    1.48
  12  -1  -1    8.05    1.59
 -12  -1   1    7.08    1.63
  12   1  -1    7.85    2.49
  12  -1   1    0.02    0.68
  12  -1   1    0.90    0.77
  12   1   1   -0.04    0.81
 -12   1  -1    0.17    0.72
 -12  -1  -1   -0.75    0.93
 -12  -1  -1   -1.83    1.45
  12   1   1   -1.19    0.95
  12  -1   3    6.79    1.39
 -12   1  -3    7.37    1.55
 -12  -1  -3    7.69    1.50
  12  -1   5    0.74    0.92
 -12   1  -5   -0.56    0.86
 -12  -1  -5    0.63    0.86
  12  -1   7    0.54    0.86
 -12   1  -7    0.65    0.81
 -12  -1  -7    0.83    0.73
 -12   1  -9    0.80    0.69
  12  -1   9    0.71    0.88
 -12   1  -9    0.10    0.78
 -12  -1  -9    1.33    0.79
 -12  -1  -9    0.31    0.54
 -12   1 -11    1.98    0.80
 -12  -1 -11    2.06    0.66
 -12  -1 -11    2.70    0.85
  12  -1  11    1.47    0.95
 -12  -1 -13   44.72    2.57
 -12   1 -13   48.69    2.84
  12  -1  13   49.72    3.11
 -12   1 -15  106.06    4.02
 -12  -1 -15  122.48    4.17
  12  -1  15  129.58    4.37
 -12  -1 -15  105.57    3.62
 -12   1 -15  122.32    4.06
  12   2 -16    7.27    1.16
  12   2 -16    7.76    1.18
  12   2 -14    0.85    0.86
  12  -2 -14    0.63    0.57
  12   2 -14    0.74    0.75
 -12  -2  12    5.79    1.00
  12   2 -12    6.78    1.33
  12   2 -12    7.31    1.47
  12  -2 -12    5.47    1.32
  12  -2 -12    5.01    1.01
 -12  -2  10   10.44    1.41
  12  -2 -10   10.59    1.82
  12   2 -10    9.48    1.68
  12   2 -10   11.21    1.71
  12  -2 -10    7.56    1.22
  12  -2 -10   12.35    1.71
  12  -2 -10    9.95    1.41
  12  -2  -8   29.12    2.87
  12   2  -8   34.07    2.94
 -12  -2   8   30.89    2.46
  12  -2  -8   32.64    2.57
  12  -2  -8   32.40    2.82
  12  -2  -6   45.61    3.47
  12   2  -6   50.26    3.48
  12  -2  -6   45.43    2.88
 -12  -2   6   50.02    3.15
  12  -2  -6   46.99    3.19
  12  -2  -6   47.76    3.53
  12  -2  -4  400.44   10.07
  12   2  -4  416.98    9.60
 -12  -2   4  414.44    8.94
  12  -2  -4  408.69    8.77
  12  -2  -4  394.59    9.31
  12  -2  -2   52.37    3.75
  12   2  -2   47.43    3.23
  12  -2  -2   54.73    3.36
 -12   2   2   48.25    3.16
 -12  -2   2   50.30    3.25
  12  -2  -2   52.34    3.51
  12  -2   0  201.29    6.45
 -12  -2   0  194.94    6.30
 -12   2   0  209.35    6.54
  12  -2   0  186.82    6.83
  12   2   0  176.34    6.03
  12  -2   2   71.93    3.99
 -12  -2  -2   75.89    3.97
 -12   2  -2   80.42    4.31
  12  -2   4    3.64    1.12
 -12   2  -4    3.04    1.15
 -12  -2  -4    2.93    0.97
  12  -2   6    1.21    0.98
 -12   2  -6    1.00    0.96
 -12  -2  -6    0.65    0.71
  12  -2   8   -0.02    0.83
 -12  -2  -8    0.33    0.70
 -12   2  -8   -0.14    0.85
  12  -2  10   13.16    1.79
 -12   2 -12    1.79    0.81
  12  -2  12    2.34    0.88
 -12  -2 -14    6.02    1.02
 -12   2 -14    4.39    0.90
 -12   2 -14    6.91    1.12
 -12  -2 -14    6.28    0.95
  12  -2  14    6.30    1.08
 -12   2 -16   71.31    2.80
  12   3 -15   -0.17    0.58
  12   3 -15   -0.73    0.61
  12   3 -13    8.77    1.35
  12   3 -13    9.04    1.44
 -12  -3  13    7.02    0.99
 -12  -3  11   46.39    2.74
  12  -3 -11   44.49    2.88
  12  -3 -11   40.16    2.62
  12   3 -11   50.64    3.33
  12   3 -11   50.15    3.20
  12  -3  -9    0.05    0.73
  12   3  -9   -0.21    0.77
  12  -3  -9    0.40    0.70
 -12  -3   9   -0.20    0.67
  12  -3  -7    4.97    1.23
 -12  -3   7    4.07    1.05
  12  -3  -7    4.88    1.08
  12  -3  -7    4.90    1.30
  12  -3  -7    3.13    1.25
  12   3  -7    4.16    1.21
  12  -3  -5   39.41    3.24
  12  -3  -5   37.45    2.94
  12  -3  -5   39.30    3.34
  12   3  -5   42.57    3.17
  12  -3  -5   40.27    2.92
 -12  -3   5   41.15    2.84
  12  -3  -3    0.08    0.65
  12  -3  -3   -0.07    0.83
 -12   3   3    0.22    0.71
 -12  -3   3    1.20    0.95
  12  -3  -3    0.45    0.97
  12   3  -3    0.37    0.69
  12  -3  -3   -0.02    0.59
  12  -3  -1   54.36    3.59
  12  -3  -1   53.52    3.70
  12   3  -1   50.80    3.24
  12  -3  -1   50.56    3.34
 -12   3   1   44.55    2.97
 -12  -3   1   50.27    3.19
  12  -3   1   -0.44    0.86
 -12   3  -1    0.20    0.66
 -12  -3  -1    0.59    0.80
  12  -3   1    0.10    0.85
  12  -3   1    0.64    0.77
  12  -3   3  112.31    5.01
  12  -3   3  114.01    5.17
  12  -3   3  110.50    4.97
 -12  -3  -3  112.92    4.67
 -12   3  -3  110.70    4.92
 -12   3  -3   96.44    4.25
  12  -3   5   -0.41    0.80
  12  -3   5   -0.55    0.82
 -12  -3  -5   -0.93    0.69
 -12   3  -5    0.10    0.81
  12  -3   5   -0.39    0.67
 -12   3  -5   -0.36    0.55
  12  -3   7   16.31    1.90
 -12   3  -7   14.92    1.67
  12  -3   7   14.37    1.83
 -12  -3  -7   18.19    1.83
  12  -3   9   -0.05    0.64
  12  -3   9    0.61    0.72
 -12   3  -9    0.38    0.47
 -12   3 -11    9.12    1.27
 -12  -3 -11   11.08    1.30
 -12   3 -11   14.61    1.66
  12  -3  11   13.68    1.64
 -12   3 -11   11.15    1.25
 -12   3 -13   12.64    1.44
  12  -3  13   11.76    1.34
 -12   3 -15    6.76    0.92
  12   4 -14    3.19    0.81
  12   4 -14    1.99    0.66
  12  -4 -12    1.40    0.61
  12   4 -12    1.16    0.70
  12   4 -12    2.66    0.98
 -12  -4  12    1.22    0.53
  12   4 -10   11.14    1.63
 -12  -4  10   10.13    1.35
  12  -4 -10   10.59    1.49
  12  -4 -10    9.33    1.35
  12   4  -8   27.00    2.50
 -12  -4   8   25.56    2.15
  12  -4  -8   24.04    2.12
  12  -4  -8   29.08    2.54
  12  -4  -8   27.56    2.34
 -12  -4   6   -0.43    0.73
  12  -4  -6    0.28    0.73
  12  -4  -6   -0.24    0.82
  12   4  -6   -0.41    0.74
  12  -4  -6   -0.79    0.80
  12  -4  -4   48.53    3.28
  12  -4  -4   45.51    3.38
  12  -4  -4   45.63    2.80
  12   4  -4   47.66    3.18
  12  -4  -4   49.18    3.25
 -12  -4   4   46.95    2.96
  12  -4  -2   91.00    4.48
  12  -4  -2   90.66    4.70
  12  -4  -2   89.94    4.22
  12   4  -2   90.21    4.23
 -12  -4   2   92.10    4.09
  12  -4  -2   98.67    4.56
  12  -4   0   11.29    1.74
 -12  -4   0   11.02    1.55
  12  -4   0   10.90    1.63
  12  -4   0   12.85    1.98
  12   4   0    8.34    1.30
  12  -4   0   12.79    1.74
  12  -4   2    0.95    0.99
  12  -4   2    1.23    0.84
 -12  -4  -2    2.12    0.83
  12  -4   2    2.47    1.08
  12  -4   2    1.01    0.81
  12  -4   4    0.69    0.77
  12  -4   4    0.16    0.71
 -12  -4  -4    0.74    0.60
  12  -4   4   -0.13    0.66
 -12   4  -4    0.73    0.75
  12  -4   6    4.24    0.99
 -12   4  -6    4.85    1.03
  12  -4   6    3.78    1.03
  12  -4   8   10.54    1.32
 -12   4  -8   14.28    1.62
  12  -4   8   15.69    1.72
 -12   4 -10   13.83    1.43
  12  -4  10   13.45    1.63
  12  -4  10   11.74    1.40
 -12   4 -12   -0.15    0.54
  12  -4  12    0.28    0.41
  12  -4  12    0.42    0.62
 -12   4 -12   -0.82    0.41
  12   5 -11    0.25    0.58
  12  -5 -11   -0.22    0.40
 -12  -5  11   -1.24    0.55
  12  -5 -11    0.11    0.42
 -12  -5   9    1.97    0.69
  12  -5  -9    1.52    0.73
  12   5  -9    2.63    0.93
  12  -5  -9    2.00    0.66
  12  -5  -9    1.50    0.64
 -12  -5   7    4.59    0.96
  12  -5  -7    5.72    1.20
  12   5  -7    4.76    1.07
  12  -5  -7    4.29    1.01
  12  -5  -7    4.06    1.03
 -12  -5   5   -0.12    0.55
  12  -5  -5    0.91    0.86
  12   5  -5   -0.44    0.68
  12  -5  -5    0.13    0.60
  12  -5  -5    0.51    0.70
  12  -5  -3   45.96    2.77
  12   5  -3   44.75    2.85
  12  -5  -3   52.11    3.23
 -12  -5   3   48.36    2.76
  12  -5  -3   52.42    3.37
  12  -5  -3   46.46    3.00
  12  -5  -1   53.02    3.09
  12  -5  -1   55.42    3.25
  12  -5  -1   53.41    3.41
  12  -5  -1   58.88    3.45
 -12  -5   1   55.12    2.92
  12  -5   1   -0.39    0.80
 -12  -5  -1    0.76    0.54
  12  -5   1    0.46    0.60
  12  -5   1    1.21    0.83
  12  -5   1   -0.24    0.71
  12  -5   3   26.00    2.29
  12  -5   3   20.58    1.90
  12  -5   3   21.58    2.04
 -12   5  -3   20.32    2.01
  12  -5   3   21.86    2.09
  12  -5   5    1.62    0.65
 -12   5  -5    4.05    1.01
  12  -5   5    4.88    1.12
  12  -5   5    3.34    0.92
 -12   5  -7    3.52    0.84
  12  -5   7    4.90    1.05
  12  -5   7    4.02    0.94
 -12   5  -9    0.68    0.48
  12  -5   9    1.48    0.73
  12  -5   9    1.84    0.63
 -12   5 -11    1.97    0.61
  12   6  -8    0.58    0.45
  12  -6  -8    0.42    0.43
  12  -6  -8    1.41    0.61
 -12  -6   8    0.11    0.35
  12  -6  -6    0.56    0.49
 -12  -6   6    1.34    0.54
  12  -6  -6    0.34    0.54
  12   6  -6    1.22    0.64
  12  -6  -6    1.03    0.61
  12  -6  -4    2.35    0.79
  12  -6  -4    2.08    0.66
 -12  -6   4    3.50    0.75
  12  -6  -4    3.35    0.86
  12   6  -4    2.30    0.72
  12  -6  -4    2.22    0.63
  12  -6  -2   -0.11    0.55
  12  -6  -2   -0.61    0.54
 -12  -6   2    1.24    0.50
  12  -6  -2   -0.31    0.59
  12  -6  -2   -0.46    0.49
  12  -6   0   -0.44    0.63
  12  -6   0   -0.94    0.62
 -12   6   0   -1.03    0.62
  12  -6   0   -0.90    0.56
  12  -6   0    0.30    0.47
  12  -6   2    0.58    0.62
  12  -6   2   -1.01    0.51
  12  -6   2    0.50    0.45
 -12   6  -2    0.78    0.66
  12  -6   2    1.53    0.67
  12  -6   4    2.53    0.68
  12  -6   4    3.04    0.79
 -12   6  -4    2.70    0.75
 -12   6  -6    5.12    0.88
  12  -6   6    4.36    0.80
  13   0 -15   -0.32    0.60
  13   0 -15   -0.88    0.54
  13   0 -13    1.00    0.78
  13   0 -13    0.19    0.53
  13   0 -11   -0.80    0.84
  13   0 -11    1.21    0.66
  13   0  -9    0.58    0.60
  13   0  -9    0.62    0.90
 -13   0   9   -0.16    0.61
  13   0  -7    0.36    0.92
 -13   0   7    0.61    0.62
  13   0  -5    0.33    0.84
 -13   0   5   -0.08    0.65
  13   0  -5    0.31    0.61
 -13   0   3   -0.40    0.78
  13   0  -3    0.07    0.88
 -13   0   1   -0.34    0.75
  13   0  -1    0.41    0.55
  13   0  -1    0.78    0.83
 -13   0  -1   -0.55    0.83
  13   0   1   -0.50    0.72
  13   0   1   -2.04    0.90
 -13   0  -3    0.12    0.87
  13   0   3   -0.34    0.75
 -13   0  -5    0.77    0.97
  13   0   5    0.22    0.73
 -13   0  -7   -0.31    0.77
 -13   0  -9   -0.70    0.72
 -13   0  -9    0.05    0.45
  13   0  11    0.39    0.72
 -13   0 -11   -0.64    0.52
  13   0  13   -0.53    0.73
 -13   0 -13   -0.72    0.69
 -13   0 -13    1.11    0.55
  13   0  15    0.31    0.56
 -13   0 -15    0.53    0.48
  13   1 -16    0.51    0.43
  13  -1 -14    0.79    0.50
  13   1 -14    0.21    0.62
  13  -1 -14    0.46    0.71
  13   1 -14    0.04    0.74
  13   1 -12    0.95    0.68
  13  -1 -12    0.83    0.85
  13   1 -12    0.80    0.73
  13  -1 -12    1.09    0.58
  13  -1 -10   10.90    1.56
  13   1 -10    8.82    1.32
  13  -1 -10   10.81    1.76
  13   1 -10   10.90    1.71
 -13  -1  10    9.04    1.27
 -13  -1   8   19.96    1.95
  13  -1  -8   20.41    2.23
  13  -1  -8   19.28    2.29
  13   1  -8   18.99    2.22
  13   1  -8   19.78    1.94
  13   1  -6   -0.04    0.81
  13  -1  -6    1.14    1.03
 -13   1   6   -0.77    0.64
 -13  -1   6    0.56    0.73
  13  -1  -6    0.43    0.66
  13  -1  -4   60.15    3.93
  13   1  -4   61.32    3.79
 -13   1   4   58.50    3.37
 -13  -1   4   57.24    3.44
  13  -1  -4   59.95    3.61
 -13   1   2   18.60    2.04
  13  -1  -2   18.30    1.94
 -13  -1   2   20.30    2.19
  13  -1  -2   19.05    2.34
  13   1  -2   17.75    2.06
 -13  -1   0   29.16    2.57
  13  -1   0   29.08    2.49
 -13   1   0   28.15    2.53
  13  -1   0   23.31    2.45
  13   1   0   23.48    2.28
  13  -1   2    0.11    0.76
  13   1   2    0.67    0.61
 -13   1  -2    0.46    0.78
 -13  -1  -2    0.22    0.84
  13  -1   4    8.26    1.48
 -13   1  -4    8.29    1.57
 -13  -1  -4    7.93    1.49
 -13   1  -6    4.08    1.01
  13  -1   6    3.96    1.22
 -13   1  -6    3.67    1.15
 -13  -1  -6    2.82    1.04
 -13   1  -8    0.88    0.67
 -13   1  -8    1.59    0.87
 -13  -1  -8    1.60    0.84
  13  -1   8    1.51    0.94
 -13   1 -10   14.40    1.55
  13  -1  10   15.45    1.84
 -13  -1 -10   13.47    1.61
 -13   1 -12    9.33    1.23
  13  -1  12   10.84    1.46
 -13   1 -14   12.30    1.23
  13  -1  14   12.99    1.39
 -13   1 -14   12.46    1.35
 -13  -1 -14   11.59    1.29
  13   2 -15    3.94    0.88
  13   2 -15    2.50    0.69
  13   2 -13    7.40    1.28
  13   2 -13    5.50    1.05
 -13  -2  11   19.85    1.72
  13  -2 -11   19.39    1.86
  13  -2 -11   21.06    2.22
  13   2 -11   21.77    2.24
  13   2 -11   19.72    1.91
  13  -2  -9    0.67    0.56
  13   2  -9    0.89    0.64
  13   2  -9    0.45    0.79
  13  -2  -9    0.60    0.68
  13  -2  -9    0.66    0.86
 -13  -2   9   -0.10    0.59
 -13  -2   7   22.32    2.10
  13  -2  -7   20.70    2.43
  13   2  -7   23.18    2.37
  13   2  -7   22.02    2.02
  13  -2  -7   21.90    2.14
  13  -2  -7   21.92    2.34
  13  -2  -5   23.06    2.59
  13   2  -5   26.88    2.55
  13  -2  -5   25.68    2.19
 -13  -2   5   26.30    2.34
  13  -2  -5   26.90    2.46
  13  -2  -5   26.60    2.63
  13  -2  -3  158.27    6.32
  13   2  -3  168.97    6.06
  13  -2  -3  155.08    5.45
 -13  -2   3  171.20    5.81
 -13   2   3  153.74    5.40
  13  -2  -3  159.08    5.92
 -13   2   1    7.71    1.44
 -13  -2   1    8.08    1.47
  13   2  -1    8.72    1.47
  13  -2  -1    8.10    1.62
  13  -2  -1    8.70    1.46
  13  -2  -1    7.28    1.50
  13  -2   1   31.32    2.66
 -13  -2  -1   30.74    2.56
 -13   2  -1   34.12    2.81
  13  -2   3    2.19    1.01
 -13   2  -3    4.40    1.25
 -13  -2  -3    5.64    1.37
 -13  -2  -5   11.02    1.57
  13  -2   5   10.51    1.72
 -13   2  -5   10.34    1.69
  13  -2   5   11.09    1.71
  13  -2   7   16.79    1.97
 -13   2  -7   13.36    1.84
 -13  -2  -7   14.34    1.76
 -13   2  -9   13.41    1.58
  13  -2   9   12.85    1.70
 -13  -2  -9   10.25    1.37
 -13   2 -11    6.98    1.10
  13  -2  11    4.65    1.02
 -13   2 -13    3.19    0.78
 -13  -2 -13    5.98    0.94
  13  -2  13    4.96    0.97
 -13   2 -13    5.67    0.90
  13   3 -14    4.27    0.85
  13   3 -14    5.58    1.01
  13   3 -12    1.14    0.62
  13   3 -12    1.61    0.90
 -13  -3  12    1.11    0.52
  13  -3 -10    2.60    0.80
  13   3 -10    2.94    0.88
  13  -3 -10    3.44    1.00
  13   3 -10    4.15    1.10
 -13  -3  10    3.01    0.79
  13  -3  -8    5.04    1.19
  13   3  -8    4.38    1.19
  13  -3  -8    4.93    1.12
 -13  -3   8    4.35    1.00
  13   3  -6   18.95    2.13
 -13  -3   6   17.77    1.86
  13  -3  -6   18.72    1.87
  13  -3  -6   20.49    2.09
  13  -3  -6   19.72    2.22
  13   3  -4   20.63    2.18
  13  -3  -4   23.95    2.19
 -13  -3   4   22.25    2.12
  13  -3  -4   22.13    2.25
  13  -3  -4   24.27    2.53
  13  -3  -2  139.54    5.28
 -13  -3   2  126.27    4.89
  13   3  -2  124.21    4.94
  13  -3  -2  124.33    4.75
  13  -3  -2  132.23    5.37
  13  -3  -2  133.14    5.65
  13  -3   0   59.26    3.54
 -13   3   0   56.36    3.29
 -13  -3   0   59.34    3.39
  13  -3   0   60.91    3.67
  13  -3   0   63.83    3.96
  13  -3   2   21.92    2.24
 -13  -3  -2   18.43    1.93
 -13   3  -2   18.41    2.02
 -13   3  -2   16.34    1.68
  13  -3   2   20.99    2.26
  13  -3   2   19.54    2.17
 -13  -3  -4   16.64    1.79
  13  -3   4   17.20    1.99
 -13   3  -4   18.64    2.05
  13  -3   4   17.82    2.03
  13  -3   4   16.97    2.03
  13  -3   6    1.49    0.92
  13  -3   6    1.62    0.83
 -13  -3  -6    1.64    0.80
  13  -3   8    2.69    0.88
  13  -3   8    1.15    0.78
  13  -3  10    0.84    0.55
 -13   3 -10    0.94    0.61
  13  -3  10    0.57    0.63
 -13   3 -12    1.15    0.47
  13  -3  12    1.86    0.60
  13  -4 -11    1.00    0.51
  13   4 -11    2.37    0.74
  13  -4 -11    3.14    0.70
  13   4 -11    3.34    0.88
 -13  -4  11    3.45    0.74
  13   4  -9   28.98    2.34
 -13  -4   9   27.90    1.99
  13  -4  -9   28.68    2.25
  13  -4  -9   27.15    2.07
 -13  -4   7    4.49    1.02
  13  -4  -7    5.14    1.17
  13   4  -7    5.10    1.17
  13  -4  -7    3.69    0.96
  13  -4  -7    5.15    1.07
  13   4  -5   14.99    1.81
 -13  -4   5   14.45    1.61
  13  -4  -5   16.71    1.79
  13  -4  -5   16.08    1.86
  13  -4  -5   13.20    1.80
  13  -4  -3    5.86    1.32
  13   4  -3    5.55    1.16
 -13  -4   3    7.72    1.27
  13  -4  -3    5.70    1.21
  13  -4  -3    5.53    1.25
  13  -4  -1   17.98    1.88
  13  -4  -1   19.69    2.06
  13  -4  -1   19.02    2.13
  13  -4  -1   19.11    2.07
 -13  -4   1   20.00    1.89
  13  -4   1    8.11    1.42
  13  -4   1    8.23    1.40
 -13  -4  -1    6.58    1.14
  13  -4   1    5.94    1.30
  13  -4   1    7.75    1.34
 -13   4  -1    6.07    1.17
  13  -4   3    8.94    1.46
  13  -4   3    7.70    1.32
  13  -4   3   10.41    1.53
 -13   4  -3    8.25    1.27
  13  -4   3    9.95    1.51
 -13  -4  -3   11.57    1.42
  13  -4   5    3.77    0.94
  13  -4   5    4.15    1.05
 -13   4  -5    3.66    0.89
  13  -4   5    3.60    0.98
  13  -4   7   -1.49    0.62
  13  -4   7    0.36    0.65
  13  -4   7   -0.69    0.68
 -13   4  -7   -0.76    0.49
  13  -4   9   18.34    1.63
 -13   4  -9   15.48    1.34
  13  -4   9   19.29    1.82
  13  -4  11    8.84    1.13
 -13   4 -11    7.77    1.03
  13   5 -10    8.78    1.13
  13   5  -8   33.47    2.20
 -13  -5   8   33.46    1.97
  13  -5  -8   35.53    2.28
  13  -5  -8   33.42    2.13
  13   5  -6   30.43    2.15
  13  -5  -6   35.44    2.28
 -13  -5   6   39.06    2.22
  13  -5  -6   37.69    2.55
  13  -5  -6   37.36    2.41
  13  -5  -4   25.15    2.08
 -13  -5   4   27.06    1.92
  13  -5  -4   23.63    2.09
  13  -5  -4   25.49    2.06
  13  -5  -2   39.95    2.70
  13  -5  -2   37.73    2.50
  13  -5  -2   34.94    2.23
  13  -5  -2   40.24    2.64
 -13  -5   2   37.96    2.28
  13  -5   0    0.36    0.61
  13  -5   0    1.51    0.74
 -13  -5   0    1.56    0.53
  13  -5   0    1.58    0.77
 -13   5   0    0.22    0.47
  13  -5   0    1.47    0.66
  13  -5   2    4.29    1.05
 -13  -5  -2    3.36    0.68
  13  -5   2    3.53    0.87
  13  -5   2    3.61    0.90
 -13   5  -2    3.21    0.79
  13  -5   2    4.77    0.93
  13  -5   4   42.83    2.59
  13  -5   4   41.95    2.54
  13  -5   6    3.10    0.73
 -13   5  -6    3.87    0.80
  13  -5   6    3.57    0.84
  13  -5   8    0.23    0.52
  13  -6  -3    7.76    1.04
  13  -6  -3    7.69    1.07
  13  -6  -3    5.61    0.84
  13  -6  -1    4.87    0.89
  13  -6  -1    3.32    0.77
 -13   6   1    2.16    0.67
  13  -6  -1    3.03    0.68
 -13   6  -1    1.87    0.66
  13  -6   1    3.84    0.73
  13  -6   1    3.32    0.75
  14   0 -14   16.63    1.58
  14   0 -12    0.52    0.74
  14   0 -10   42.96    3.06
 -14   0   8    2.47    0.71
  14   0  -8    3.91    1.15
 -14   0   6   47.75    2.87
  14   0  -6   53.87    3.55
  14   0  -4  149.59    5.30
  14   0  -4  145.28    5.73
 -14   0   4  148.68    5.18
  14   0  -2  239.00    7.26
 -14   0   2  254.39    6.98
  14   0   0   14.50    1.81
 -14   0   0   15.51    1.90
  14   0   0   17.26    1.80
  14   0   2    6.94    1.24
 -14   0  -2    5.01    1.24
  14   0   4   19.20    1.99
 -14   0  -4   18.47    2.08
  14   0   6   55.13    3.27
 -14   0  -6   53.21    3.34
  14   0   8   20.57    2.01
 -14   0  -8   17.51    1.84
  14   0  10    1.04    0.64
  14   0  12    0.17    0.46
  14   1 -13    8.27    1.31
  14  -1 -13    6.37    1.15
  14  -1 -11   10.06    1.51
  14   1 -11   12.90    1.67
  14  -1  -9    5.43    1.18
  14  -1  -9    7.04    1.41
  14   1  -9    6.82    1.40
 -14  -1   9    5.04    0.95
  14  -1  -7   29.63    2.68
  14   1  -7   28.71    2.57
 -14  -1   7   26.90    2.15
  14  -1  -7   29.05    2.21
  14  -1  -7   29.88    2.59
  14  -1  -5   20.36    2.25
  14   1  -5   21.50    2.24
 -14  -1   5   21.95    2.07
 -14   1   5   17.84    1.82
  14  -1  -5   22.78    2.13
  14  -1  -3    7.37    1.48
  14   1  -3    8.91    1.55
 -14   1   3    7.94    1.33
 -14  -1   3    7.65    1.38
  14  -1  -3    8.81    1.47
  14  -1  -1  157.70    5.98
 -14  -1   1  171.79    5.79
  14  -1  -1  166.49    5.44
 -14   1   1  169.72    5.78
 -14  -1  -1    9.96    1.58
  14  -1   1   10.70    1.52
 -14   1  -1    9.66    1.61
  14  -1   3   70.30    3.72
  14   1   3   70.33    3.56
 -14   1  -3   72.27    3.94
 -14  -1  -3   69.37    3.76
  14  -1   5    8.67    1.47
  14   1   5   10.29    1.49
 -14   1  -5    9.65    1.60
 -14  -1  -5    9.59    1.50
  14  -1   7   11.77    1.62
  14   1   7   13.85    1.68
 -14   1  -7   12.18    1.64
 -14  -1  -7   14.01    1.70
 -14   1  -9    2.13    0.63
  14  -1   9    0.53    0.66
  14   1   9    0.62    0.73
 -14  -1  -9   -0.29    0.47
  14  -1  11    1.73    0.77
  14   1  11    2.10    0.74
 -14   1 -11    1.21    0.49
  14   1  13    0.61    0.51
  14   2 -12    2.82    0.74
  14   2 -12    7.64    1.26
  14   2 -10   -0.57    0.51
  14  -2 -10    0.41    0.52
  14  -2 -10   -0.08    0.73
  14   2 -10   -0.87    0.83
 -14  -2  10   -0.32    0.46
 -14  -2   8   13.17    1.51
  14  -2  -8   12.99    1.49
  14  -2  -8   12.83    1.68
  14  -2  -8   13.07    1.80
  14   2  -8   14.49    1.81
  14   2  -8    8.61    1.22
  14   2  -6    1.68    0.89
  14  -2  -6    1.83    0.87
  14  -2  -6    2.51    1.12
 -14  -2   6    1.81    0.77
  14  -2  -6    2.37    0.83
  14  -2  -4  118.91    5.26
  14   2  -4  120.62    4.96
  14  -2  -4  108.08    4.21
 -14  -2   4  127.72    4.76
  14  -2  -4  118.26    4.80
  14  -2  -4  126.99    5.37
 -14   2   2    5.74    1.20
 -14  -2   2    6.13    1.29
  14  -2  -2    5.58    1.33
  14   2  -2    4.81    1.12
  14  -2  -2    6.10    1.16
  14  -2  -2    5.86    1.37
  14  -2   0  234.40    6.60
 -14  -2   0  229.63    6.57
 -14   2   0  243.44    6.77
  14  -2   0  231.46    6.95
  14  -2   0  228.31    7.22
 -14   2  -2   -0.17    0.73
 -14  -2  -2    0.78    0.83
  14  -2   2    0.93    0.81
  14  -2   2    0.47    0.72
  14  -2   2    0.47    0.80
  14  -2   4   92.67    4.24
  14   2   4   75.78    3.46
 -14   2  -4   89.70    4.20
 -14  -2  -4   88.69    4.03
  14  -2   4   87.25    4.30
  14  -2   6   43.20    2.84
 -14   2  -6   44.02    2.93
 -14  -2  -6   42.49    2.70
 -14   2  -6   36.74    2.27
 -14   2  -8    3.36    0.80
  14  -2   8    5.66    1.14
 -14  -2  -8    3.37    0.85
 -14   2 -10    0.82    0.46
  14  -2  10    1.61    0.62
  14  -2  10    0.98    0.64
  14  -2  12   -0.55    0.46
  14   2  12    1.14    0.50
  14   3 -11   -0.21    0.48
 -14  -3  11    0.65    0.44
  14  -3  -9   -1.65    0.61
  14   3  -9   -0.44    0.47
  14   3  -9   -0.40    0.61
  14  -3  -9    1.01    0.64
 -14  -3   9    0.27    0.50
  14  -3  -7    5.22    1.03
  14   3  -7    3.53    0.81
  14   3  -7    3.81    1.03
  14  -3  -7    4.77    1.11
 -14  -3   7    3.12    0.81
  14  -3  -5    9.37    1.43
  14  -3  -5   12.29    1.72
  14  -3  -5   10.81    1.39
 -14  -3   5   12.06    1.50
  14   3  -5   10.42    1.51
  14  -3  -3   20.10    2.04
  14  -3  -3   20.69    2.19
  14   3  -3   15.64    1.78
  14  -3  -3   20.08    1.91
 -14  -3   3   20.04    1.91
  14  -3  -1    2.67    0.87
  14  -3  -1    1.84    0.93
 -14  -3   1    1.90    0.83
 -14   3   1    0.33    0.53
  14  -3  -1    0.51    0.65
  14  -3  -1    1.16    0.76
  14  -3   1    0.31    0.74
  14  -3   1    0.22    0.68
 -14  -3  -1    0.20    0.57
 -14   3  -1   -0.11    0.69
  14  -3   1   -0.12    0.74
  14  -3   1   -0.09    0.57
 -14  -3  -3   23.99    1.99
  14  -3   3   26.20    2.28
  14  -3   3   24.17    2.20
  14  -3   3   24.09    2.21
 -14  -3  -5   -0.58    0.52
  14  -3   5   -0.25    0.58
  14  -3   5    0.20    0.60
  14  -3   5    0.24    0.47
  14  -3   7   17.84    1.75
  14  -3   7   14.29    1.51
  14  -3   9    0.90    0.56
 -14   3  -9    0.11    0.35
  14   4 -10   13.47    1.37
  14  -4  -8    6.23    0.96
  14  -4  -8    6.77    1.08
  14   4  -8    7.32    1.09
 -14  -4   8    5.74    0.90
  14  -4  -6    2.02    0.75
 -14  -4   6    1.96    0.68
  14  -4  -6    1.00    0.54
  14  -4  -6    1.19    0.76
  14   4  -6    1.01    0.61
  14  -4  -4    8.56    1.30
  14  -4  -4    7.27    1.12
 -14  -4   4    8.55    1.19
  14  -4  -4    7.08    1.24
  14   4  -4    4.18    0.95
  14  -4  -2   55.97    3.07
  14  -4  -2   58.22    3.28
  14  -4  -2   60.93    3.14
 -14  -4   2   58.65    2.89
  14  -4   0    1.48    0.76
 -14  -4   0    0.90    0.52
  14  -4   0    0.81    0.70
  14  -4   0    0.76    0.67
 -14   4   0    1.82    0.58
  14  -4   0    0.95    0.55
  14  -4   2   15.05    1.56
  14  -4   2   14.22    1.57
  14  -4   2   12.71    1.54
  14  -4   2   16.74    1.72
 -14  -4  -2   14.61    1.44
 -14   4  -2    9.36    1.10
  14  -4   4    0.57    0.51
  14  -4   4    0.93    0.61
 -14  -4  -4    1.30    0.48
  14  -4   4    1.88    0.67
  14  -4   4    2.05    0.72
  14  -4   6   16.23    1.60
  14  -4   6   15.74    1.53
  14  -4   8    3.13    0.74
  14  -4   8    2.46    0.66
  14  -5  -5   17.80    1.60
  14  -5  -5   16.88    1.48
 -14  -5   5   16.98    1.33
  14  -5  -3   59.05    2.89
  14  -5  -3   54.01    2.64
 -14  -5   3   56.51    2.44
  14  -5  -3   58.29    2.72
  14  -5  -1    4.93    0.91
  14  -5  -1    2.91    0.68
 -14  -5   1    3.35    0.67
  14  -5  -1    3.22    0.82
  14  -5   1    5.33    0.85
  14  -5   1    5.76    0.88
  14  -5   1    6.50    0.90
  14  -5   3    6.19    0.94
  14  -5   3    6.86    0.98
  15   0 -11    0.66    0.62
  15   0  -9   -0.59    0.57
  15   0  -9    0.08    0.68
  15   0  -7    0.17    0.73
 -15   0   7    1.20    0.55
  15   0  -5   -0.20    0.72
 -15   0   5   -0.60    0.65
  15   0  -3   -0.28    0.77
  15   0  -3    0.48    0.51
 -15   0   3    0.00    0.58
 -15   0   1   -0.60    0.74
  15   0  -1   -2.17    0.86
  15   0   1   -0.47    0.50
 -15   0  -1    0.01    0.66
  15   0   3    1.00    0.64
 -15   0  -3    0.47    0.75
  15   0   5    0.56    0.54
 -15   0  -5   -0.50    0.76
  15   0   7   -0.29    0.54
 -15   0  -7   -0.18    0.57
  15   0   9    0.29    0.45
  15   1 -12    1.07    0.66
  15  -1 -10    1.18    0.72
  15   1 -10    0.29    0.65
  15  -1  -8   -0.04    0.54
  15  -1  -8    0.99    0.74
  15   1  -8    0.85    0.65
 -15  -1   8    0.52    0.49
  15  -1  -6    0.79    0.70
  15  -1  -6    1.93    0.83
  15   1  -6    0.93    0.72
  15  -1  -6    0.78    0.49
 -15  -1   6    0.35    0.52
  15  -1  -4    0.48    0.71
  15   1  -4    1.68    0.88
  15  -1  -4    2.16    0.79
 -15   1   4    0.02    0.56
 -15  -1   4    0.77    0.70
  15  -1  -2   62.74    3.42
  15  -1  -2   59.39    3.44
 -15  -1   2   65.97    3.36
 -15   1   2   61.39    3.25
  15  -1   0    4.16    1.10
  15  -1   0    3.83    0.92
 -15   1   0    3.75    1.04
 -15  -1   0    3.07    0.96
  15  -1   2    9.84    1.37
 -15   1  -2    9.41    1.45
 -15  -1  -2    9.19    1.40
  15  -1   4   57.53    3.09
  15   1   4   51.52    2.74
 -15   1  -4   58.62    3.24
 -15  -1  -4   60.16    3.24
  15  -1   6   10.58    1.39
  15   1   6    7.65    1.20
 -15   1  -6    8.63    1.30
 -15  -1  -6    9.81    1.33
  15  -1   8    2.07    0.69
  15   1   8    2.08    0.71
 -15  -1  -8    1.51    0.53
  15  -1  10    0.96    0.55
  15   1  10   -0.18    0.38
  15   2 -11   -0.66    0.54
  15  -2  -9   -0.37    0.48
  15   2  -9   -0.37    0.57
 -15  -2   9   -0.23    0.35
  15  -2  -7   10.64    1.45
  15  -2  -7   10.89    1.21
  15   2  -7   12.49    1.55
 -15  -2   7    8.55    1.14
  15  -2  -5    2.55    0.92
  15   2  -5    2.92    0.94
  15  -2  -5    2.56    0.85
 -15  -2   5    2.18    0.75
  15  -2  -3    0.81    0.81
  15   2  -3    0.24    0.57
  15  -2  -3    1.42    0.74
 -15   2   3    1.11    0.45
 -15  -2   3    0.36    0.61
  15  -2  -1  142.60    5.05
  15  -2  -1  142.79    5.30
 -15  -2   1  149.46    4.87
 -15   2   1  134.54    4.55
  15  -2   1   49.33    3.00
  15  -2   1   45.39    2.97
 -15  -2  -1   48.83    2.83
  15  -2   1   45.65    2.71
 -15   2  -1   48.45    2.84
  15  -2   3   19.07    1.89
  15  -2   3   18.41    1.95
  15  -2   3   19.81    1.84
 -15   2  -3   24.08    2.07
 -15  -2  -3   22.42    1.90
  15  -2   5    0.27    0.69
 -15  -2  -5    0.39    0.49
  15  -2   5    1.91    0.75
  15  -2   5    0.20    0.59
  15  -2   7   10.64    1.30
  15  -2   7   14.66    1.48
 -15  -2  -7   13.40    1.34
  15  -2   9    0.62    0.48
  15  -3  -8    0.60    0.49
  15   3  -8   -0.20    0.53
 -15  -3   8    0.24    0.39
  15  -3  -6    5.73    0.98
 -15  -3   6    5.96    0.97
  15  -3  -6    6.58    1.16
  15   3  -6    4.79    0.92
  15  -3  -4    9.65    1.29
  15  -3  -4    8.56    1.34
 -15  -3   4    8.15    1.11
  15   3  -4    4.70    0.94
  15  -3  -2   10.79    1.39
  15  -3  -2    9.32    1.41
  15  -3  -2    7.84    1.15
 -15  -3   2    9.84    1.27
  15  -3   0   18.16    1.77
  15  -3   0   15.81    1.71
  15  -3   0   16.58    1.65
 -15  -3   0   18.97    1.68
  15  -3   2    2.10    0.79
  15  -3   2    1.14    0.61
 -15  -3  -2    1.04    0.58
  15  -3   2    1.56    0.68
  15  -3   2    1.26    0.61
  15  -3   4   -0.04    0.46
  15  -3   4   -0.51    0.61
 -15  -3  -4    0.36    0.42
  15  -3   4    0.88    0.55
  15  -3   4    0.54    0.50
  15  -3   6    6.31    0.96
  15  -3   6    8.10    1.11
  15  -3   6    8.03    1.11
 -15  -4   5    5.23    0.81
  15  -4  -5    4.66    0.84
  15  -4  -5    7.45    1.11
 -15  -4   3    4.29    0.76
  15  -4  -3    3.84    0.84
  15  -4  -3    1.55    0.53
  15  -4  -3    2.91    0.74
  15  -4  -1   53.42    2.58
 -15  -4   1   51.74    2.38
  15  -4  -1   49.50    2.53
  15  -4  -1   48.12    2.65
 -15  -4  -1   29.29    1.74
  15  -4   1   26.72    1.84
  15  -4   1   25.70    1.85
  15  -4   3    5.92    0.93
  15  -4   3    5.56    0.87
  16   0  -8   -0.38    0.54
 -16   0   6   -0.09    0.40
  16   0  -6    0.86    0.58
  16   0  -6    1.48    0.70
  16   0  -4    5.05    1.02
 -16   0   4    6.15    1.04
 -16   0   2   13.88    1.51
  16   0  -2   11.68    1.34
 -16   0   0    0.62    0.58
  16   0   0    1.13    0.57
 -16   0  -2    4.76    1.00
  16   0   2    5.94    1.10
  16   0   4   20.62    1.58
 -16   0  -4   34.35    2.20
 -16   0  -6    1.86    0.63
  16   1  -7   22.47    1.85
  16  -1  -7   23.33    1.82
  16   1  -5    5.55    1.03
 -16  -1   5    6.30    0.95
  16  -1  -5    7.87    1.28
 -16   1   3   16.48    1.47
 -16  -1   3   23.02    1.79
  16  -1  -3   21.25    1.75
  16  -1  -3   23.12    2.08
 -16   1   1    5.34    0.95
 -16  -1   1    5.57    1.01
  16  -1  -1    7.17    1.27
  16  -1  -1    6.03    1.07
  16   1  -1    5.79    0.94
 -16   1  -1    3.84    0.95
 -16  -1  -1    4.41    0.97
  16  -1   1    4.87    1.06
  16  -1   1    1.82    0.55
  16  -1   1    3.91    0.84
  16  -1   3   27.90    1.87
 -16   1  -3   38.45    2.33
 -16  -1  -3   40.82    2.42
  16  -1   3   39.14    2.44
  16  -1   3   31.58    2.27
  16  -1   5   46.59    2.36
 -16   1  -5   53.90    2.63
 -16  -1  -5   52.00    2.57
  16  -1   5   55.36    2.74
  16  -2  -6    2.33    0.74
 -16  -2   6    2.83    0.63
  16  -2  -4    6.43    1.13
 -16  -2   4    5.67    0.86
  16  -2  -4    7.41    1.00
  16  -2  -2    1.33    0.68
 -16  -2   2    1.65    0.58
  16  -2  -2    1.43    0.59
 -16   2   0   51.44    2.50
 -16  -2   0   68.26    2.96
  16  -2   0   66.90    3.05
  16  -2   0   57.86    2.98
 -16  -2  -2    5.85    0.93
  16  -2   2    5.35    0.94
  16  -2   2    5.66    0.90
  16  -2   2    6.51    1.08
  16  -2   4   18.54    1.49
 -16  -2  -4   19.84    1.54
  16  -2   4   19.40    1.61
 -16  -3   3    2.89    0.65
  16  -3  -3    3.27    0.78
  16  -3  -1    0.49    0.51
 -16  -3   1    1.28    0.51
  16  -3  -1    0.59    0.54
  16  -3   1   11.22    1.20
   0   0   0    0.00    0.00
;
_shelx_hkl_checksum     26510
_shelx_res_file
;
TITL LDPN_a.res in I2/a
    i.res
    created by SHELXL-2025/1 at 10:58:56 on 21-Jan-2026
REM Old TITL LDPN in I2/a
REM SHELXT solution in I2/a: R1 0.135, Rweak 0.078, Alpha 0.016
REM <I/s> 0.352 for 162 systematic absences, Orientation as input
REM Formula found by SHELXT: C16 N O2
CELL 1.54184 14.2099 8.0341 20.8988 90 92.171 90
ZERR 4 0.0014 0.0008 0.002 0 0.009 0
LATT 2
SYMM 0.5-X,+Y,-Z
SFAC C H N O
UNIT 112 88 16 24
L.S. 4 0 0
PLAN  5
SIZE 0.073 0.149 0.284
TEMP -123
CONF
BOND
list 4
MORE -1
BOND $H
fmap 2 53
acta
REM <olex2.extras>
REM <HklSrc "%.\\I.hkl">
REM </olex2.extras>
WGHT    0.068000    1.267300
FVAR       0.28242
O1    4    0.088566    0.489222    0.849543    11.00000    0.05012    0.08910 =
         0.06174   -0.00209    0.02327   -0.01424
O2    4    0.184532    0.641731    0.905653    11.00000    0.06115    0.06747 =
         0.03339   -0.00320    0.01059    0.01522
O3    4    0.532450    0.329337    0.581248    11.00000    0.03302    0.02457 =
         0.03643   -0.00268    0.00891   -0.00201
N1    3    0.163244    0.561874    0.857333    11.00000    0.04288    0.04556 =
         0.03484    0.00697    0.00929    0.01070
N2    3    0.500678    0.611400    0.660029    11.00000    0.02826    0.03159 =
         0.03167    0.00066    0.00395    0.00339
C1    1    0.231496    0.552939    0.806332    11.00000    0.03347    0.03196 =
         0.02866    0.00594    0.00542    0.00895
C2    1    0.315251    0.639321    0.814016    11.00000    0.03825    0.03285 =
         0.02735   -0.00118   -0.00343    0.00482
AFIX  43
H2    2    0.328254    0.703564    0.851477    11.00000   -1.20000
AFIX   0
C3    1    0.379764    0.630688    0.766303    11.00000    0.02969    0.03304 =
         0.03227    0.00112   -0.00245    0.00140
AFIX  43
H3    2    0.438138    0.687817    0.771115    11.00000   -1.20000
AFIX   0
C4    1    0.359164    0.537934    0.710965    11.00000    0.02861    0.02936 =
         0.03124   -0.00056    0.00119    0.00413
C5    1    0.274219    0.453386    0.704985    11.00000    0.03174    0.03415 =
         0.03601   -0.00828    0.00220    0.00105
AFIX  43
H5    2    0.260351    0.390031    0.667421    11.00000   -1.20000
AFIX   0
C6    1    0.209206    0.459368    0.752605    11.00000    0.03009    0.03198 =
         0.04140    0.00028    0.00204    0.00055
AFIX  43
H6    2    0.151178    0.400943    0.748394    11.00000   -1.20000
AFIX   0
C7    1    0.424217    0.530404    0.657776    11.00000    0.03054    0.03590 =
         0.03148   -0.00520   -0.00038    0.00431
AFIX  43
H7    2    0.408567    0.463896    0.621323    11.00000   -1.20000
AFIX   0
C8    1    0.564867    0.608286    0.610244    11.00000    0.02612    0.03133 =
         0.02650   -0.00039    0.00007    0.00474
C9    1    0.616969    0.752567    0.601480    11.00000    0.03112    0.02626 =
         0.03188   -0.00391    0.00036    0.00250
AFIX  43
H9    2    0.603767    0.848070    0.626398    11.00000   -1.20000
AFIX   0
C10   1    0.687512    0.761532    0.557580    11.00000    0.03004    0.02517 =
         0.03422   -0.00116   -0.00055   -0.00063
AFIX  43
H10   2    0.720329    0.863101    0.551749    11.00000   -1.20000
AFIX   0
C11   1    0.710282    0.621330    0.521972    11.00000    0.02672    0.02842 =
         0.02611    0.00116   -0.00122    0.00114
C12   1    0.657223    0.476101    0.529395    11.00000    0.02918    0.02541 =
         0.02706   -0.00102    0.00078    0.00220
AFIX  43
H12   2    0.671127    0.380553    0.504695    11.00000   -1.20000
AFIX   0
C13   1    0.585018    0.468750    0.571903    11.00000    0.02476    0.02543 =
         0.02781    0.00206   -0.00093    0.00110
C14   1    0.545585    0.191367    0.539241    11.00000    0.03830    0.02822 =
         0.03297   -0.00254    0.00366   -0.00317
AFIX 137
H14A  2    0.533596    0.226930    0.494823    11.00000   -1.50000
H14B  2    0.501737    0.102023    0.549585    11.00000   -1.50000
H14C  2    0.610419    0.150636    0.544540    11.00000   -1.50000
AFIX   0
HKLF 4
REM  LDPN_a.res in I2/a
REM wR2 = 0.1207, GooF = S = 1.058, Restrained GooF = 1.058 for all data
REM R1 = 0.0416 for 1821 Fo > 4sig(Fo) and 0.0479 for all 2120 data
REM 173 parameters refined using 0 restraints
END
WGHT      0.0680      1.2672
REM Highest difference peak  0.188,  deepest hole -0.228,  1-sigma level  0.044
Q1    1   0.1421  0.4712  0.7983  11.00000  0.05    0.17
Q2    1   0.5599  0.5639  0.5796  11.00000  0.05    0.17
Q3    1   0.7008  0.6701  0.5394  11.00000  0.05    0.17
Q4    1   0.2317  0.4770  0.7832  11.00000  0.05    0.14
Q5    1   0.6492  0.7663  0.5646  11.00000  0.05    0.14
;
_shelx_res_checksum     2768
