# Supplementary material for: (E)-1-(3,3′-Dimeth­oxy-4′-{[(E)-4-nitro­benzyl­idene]amino}-[1,1′-biphen­yl]-4-yl)-N-(4-nitro­phen­yl)methanimine
Source: IUCrdata. 2026 Mar 5;11(Pt 3):x260220. doi: 10.1107/S2414314626002208 (PMC13055940; doi:10.1107/S2414314626002208)
Supplement: Supplementary file 2 [file x-11-x260220-Isup3.hkl]

data_I                                                                          
_shelx_title ' LDPN_a.res in I2/a'                                              
_shelx_refln_list_code          4                                               
_shelx_F_calc_maximum      348.25                                               
_exptl_crystal_F_000      1064.00                                               
_reflns_d_resolution_high  0.8377                                               
                                                                                
loop_                                                                           
 _space_group_symop_operation_xyz                                               
 'x, y, z'                                                                      
 '-x+1/2, y, -z'                                                                
 'x+1/2, y+1/2, z+1/2'                                                          
 '-x+1, y+1/2, -z+1/2'                                                          
 '-x, -y, -z'                                                                   
 'x-1/2, -y, z'                                                                 
 '-x+1/2, -y+1/2, -z+1/2'                                                       
 'x, -y+1/2, z+1/2'                                                             
                                                                                
_cell_length_a    14.2099                                                       
_cell_length_b     8.0341                                                       
_cell_length_c    20.8988                                                       
_cell_angle_alpha  90.000                                                       
_cell_angle_beta   92.171                                                       
_cell_angle_gamma  90.000                                                       
                                                                                
_shelx_F_squared_multiplier     1.000                                           
                                                                                
loop_                                                                           
 _refln_index_h                                                                 
 _refln_index_k                                                                 
 _refln_index_l                                                                 
 _refln_F_squared_calc                                                          
 _refln_F_squared_meas                                                          
 _refln_F_squared_sigma                                                         
 _refln_observed_status                                                         
   2   0   0       3234.00       3106.81        56.67 o                         
   4   0   0       1014.79        896.78        45.38 o                         
   6   0   0        400.40        436.92        41.50 o                         
   8   0   0       2888.88       2707.45       128.57 o                         
  10   0   0        804.19        792.84        27.67 o                         
  12   0   0         30.20         23.27         6.75 o                         
  14   0   0        235.10        198.78        13.28 o                         
  16   0   0          4.44         11.00         5.10 o                         
   1   1   0       1208.48        954.86        52.72 o                         
   3   1   0       4304.13       3948.30        79.48 o                         
   5   1   0         52.46         56.03        12.01 o                         
   7   1   0       5763.42       6051.01       163.86 o                         
   9   1   0       1237.08       1282.28        24.64 o                         
  11   1   0         64.80         65.60         6.30 o                         
  13   1   0        334.96        335.14        16.13 o                         
  15   1   0         42.87         46.59         6.25 o                         
   0   2   0      27353.57      26644.55       260.14 o                         
   2   2   0       4058.77       4164.11        55.54 o                         
   4   2   0       1682.02       1721.92        46.45 o                         
   6   2   0       3838.15       4140.87       251.93 o                         
   8   2   0         21.02         34.58         4.15 o                         
  10   2   0         34.65         37.89         4.98 o                         
  12   2   0       2351.98       2432.52        60.67 o                         
  14   2   0       2565.61       2929.67        38.18 o                         
  16   2   0        773.53        764.70        46.80 o                         
   1   3   0       6736.43       6983.59        82.13 o                         
   3   3   0       1303.98       1246.22        32.69 o                         
   5   3   0      10399.12      10864.88       111.83 o                         
   7   3   0          4.04          5.19         2.55 o                         
   9   3   0         16.22         11.09         3.49 o                         
  11   3   0        144.12        120.45         7.85 o                         
  13   3   0        707.36        748.97        19.89 o                         
  15   3   0        213.46        218.86        10.66 o                         
   0   4   0         32.41         23.95        10.28 o                         
   2   4   0        131.06        173.74        14.19 o                         
   4   4   0       4090.28       4496.61        47.36 o                         
   6   4   0       2499.15       2501.60        43.64 o                         
   8   4   0          0.00          4.03         3.27 o                         
  10   4   0        113.38        104.02         7.17 o                         
  12   4   0        146.50        138.54         8.27 o                         
  14   4   0         12.41         14.07         3.14 o                         
   1   5   0        717.98        696.13        15.44 o                         
   3   5   0        150.63        161.78         7.30 o                         
   5   5   0         10.60          3.41         2.75 o                         
   7   5   0        506.06        564.38        13.87 o                         
   9   5   0         99.19         90.83         6.34 o                         
  11   5   0       2886.17       2879.16        38.01 o                         
  13   5   0         13.26         13.18         3.21 o                         
   0   6   0        273.84        321.34        18.20 o                         
   2   6   0        714.40        759.10        18.66 o                         
   4   6   0          5.32          7.08         3.23 o                         
   6   6   0         30.74         35.08         6.81 o                         
   8   6   0        274.10        284.73        10.60 o                         
  10   6   0         75.08         64.55         5.73 o                         
  12   6   0          1.81         -3.19         3.19 o                         
   1   7   0       1802.49       1991.34        44.95 o                         
   3   7   0       2093.92       2368.08        63.97 o                         
   5   7   0        135.54        143.74         8.48 o                         
   7   7   0        389.81        398.13        20.66 o                         
   9   7   0         26.93         19.24         4.15 o                         
  11   7   0        166.13         86.23        10.16 o                         
   0   8   0        313.70        356.92        34.29 o                         
   2   8   0         11.32          2.85         4.61 o                         
   4   8   0        452.43        489.93        19.04 o                         
   6   8   0         74.12         52.34         7.32 o                         
   8   8   0          2.79         -0.46         3.08 o                         
   1   9   0         13.25         17.08         4.05 o                         
   3   9   0        194.84        155.87        15.98 o                         
   5   9   0        245.51        176.68        16.36 o                         
 -16   1   1         84.89         74.19         5.77 o                         
 -14   1   1       1895.69       2090.27        35.96 o                         
 -12   1   1        113.72        105.55         7.61 o                         
 -10   1   1        686.41        727.95        17.45 o                         
  -8   1   1         82.37        128.64         6.67 o                         
  -6   1   1       1144.32       1388.04        51.56 o                         
  -4   1   1         92.25        125.44        13.41 o                         
  -2   1   1       7328.85       6776.16        90.02 o                         
   0   1   1       6699.97       6448.72       162.73 o                         
   2   1   1        891.80        840.27        23.28 o                         
   4   1   1        554.36        434.79        32.60 o                         
   6   1   1       4425.71       4735.88       131.76 o                         
   8   1   1        237.43        198.59        15.31 o                         
  10   1   1        211.51        219.20         9.71 o                         
  12   1   1          0.64         -2.96         3.96 o                         
  14   1   1        112.56        127.21        11.35 o                         
  16   1   1         50.52         45.81         5.33 o                         
 -15   2   1       1641.87       1783.41        30.84 o                         
 -13   2   1        124.11        101.99         7.63 o                         
 -11   2   1        265.68        233.20        10.84 o                         
  -9   2   1       2047.88       2116.86        36.92 o                         
  -7   2   1         21.29         10.14         4.70 o                         
  -5   2   1        412.12        479.95        28.04 o                         
  -3   2   1       3458.35       3296.90        60.42 o                         
  -1   2   1        169.58        106.72        12.98 o                         
   1   2   1      29582.98      31158.24       138.06 o                         
   3   2   1        942.89       1016.55        34.66 o                         
   5   2   1        541.39        473.51        28.58 o                         
   7   2   1       1759.06       1779.68        69.22 o                         
   9   2   1        175.67        203.11         9.09 o                         
  11   2   1         85.17         82.22         7.07 o                         
  13   2   1        399.86        401.41        19.33 o                         
  15   2   1        531.40        596.16        16.06 o                         
 -16   3   1          7.83          9.91         3.76 o                         
 -14   3   1         17.72         15.82         4.12 o                         
 -12   3   1        646.54        632.49        16.95 o                         
 -10   3   1        136.92        128.96         7.06 o                         
  -8   3   1       2866.11       2782.68        50.97 o                         
  -6   3   1         21.84         23.87         3.12 o                         
  -4   3   1       4561.41       4920.97        96.94 o                         
  -2   3   1          0.17         -0.24         4.09 o                         
   0   3   1       1917.76       1901.29        36.53 o                         
   2   3   1       5796.71       5742.63        85.61 o                         
   4   3   1       1154.02       1186.87        34.36 o                         
   6   3   1        524.95        476.55        14.13 o                         
   8   3   1         14.97         24.47         3.79 o                         
  10   3   1          0.08          0.45         3.31 o                         
  12   3   1          0.21          2.89         4.36 o                         
  14   3   1          1.96          0.84         3.34 o                         
  16   3   1        136.40        140.67        15.04 o                         
 -15   4   1        620.56        637.35        15.85 o                         
 -13   4   1        213.07        240.39        11.20 o                         
 -11   4   1         17.49         23.64         4.78 o                         
  -9   4   1        309.59        300.10        10.66 o                         
  -7   4   1          0.02          0.51         2.72 o                         
  -5   4   1        246.01        281.73         8.15 o                         
  -3   4   1       2766.33       2913.37        59.51 o                         
  -1   4   1        808.84        950.62        42.88 o                         
   1   4   1        575.35        604.56        22.04 o                         
   3   4   1          8.51          8.20         5.77 o                         
   5   4   1          8.24         16.38         2.82 o                         
   7   4   1        274.13        287.56         9.66 o                         
   9   4   1        301.23        296.51        11.10 o                         
  11   4   1        210.95        193.81        10.88 o                         
  13   4   1         86.49         89.18         6.56 o                         
  15   4   1        356.51        343.59        13.09 o                         
 -14   5   1         66.37         45.08         4.78 o                         
 -12   5   1        678.81        691.35        17.97 o                         
 -10   5   1          2.00          6.58         3.91 o                         
  -8   5   1         10.49         15.34         3.93 o                         
  -6   5   1         49.98         51.74         4.70 o                         
  -4   5   1        299.40        337.06        11.83 o                         
  -2   5   1        113.31         93.21         6.34 o                         
   0   5   1        191.13        161.34         7.50 o                         
   2   5   1         76.17         86.83         8.11 o                         
   4   5   1        564.21        599.72        13.94 o                         
   6   5   1        333.31        363.49        12.20 o                         
   8   5   1        319.86        362.65        11.53 o                         
  10   5   1        442.75        442.84        14.00 o                         
  12   5   1          0.19          4.77         3.75 o                         
  14   5   1         89.26         73.73         6.34 o                         
 -13   6   1         60.39         42.73         5.75 o                         
 -11   6   1         18.91          7.04         2.99 o                         
  -9   6   1       1575.04       1663.53        24.41 o                         
  -7   6   1          9.84          4.74         3.64 o                         
  -5   6   1        503.02        556.14        13.82 o                         
  -3   6   1        216.66        220.40         9.20 o                         
  -1   6   1        297.44        284.34         9.86 o                         
   1   6   1       2784.00       3010.44        38.41 o                         
   3   6   1        196.70        200.71         9.76 o                         
   5   6   1         49.69         56.17         5.67 o                         
   7   6   1         52.31         59.01         7.25 o                         
   9   6   1         97.07         78.65         7.29 o                         
  11   6   1          0.04         -3.48         3.97 o                         
  13   6   1         39.25         39.60         6.30 o                         
 -10   7   1         38.53         24.69         7.40 o                         
  -8   7   1          4.24         -2.27         4.09 o                         
  -6   7   1        146.16        152.40         9.66 o                         
  -4   7   1        291.63        323.97        12.29 o                         
  -2   7   1         25.81         19.14         4.06 o                         
   0   7   1        478.71        507.43        18.56 o                         
   2   7   1        122.83        128.32         9.91 o                         
   4   7   1         36.84         34.77         5.45 o                         
   6   7   1          0.02         -0.82         4.34 o                         
   8   7   1          3.02          2.47         3.79 o                         
  10   7   1         39.13         29.95         4.84 o                         
  -9   8   1          0.15         -7.40         7.40 o                         
  -7   8   1         21.11         16.04         5.27 o                         
  -5   8   1         14.57         17.75         4.43 o                         
  -3   8   1         50.20         43.74         6.11 o                         
  -1   8   1         19.28         14.13         4.57 o                         
   1   8   1         98.88        103.27         8.56 o                         
   3   8   1       1951.08       2275.25        37.29 o                         
   5   8   1        304.40        322.31        14.09 o                         
   7   8   1          0.99          2.71         3.28 o                         
   9   8   1         55.21         49.77        10.16 o                         
  -4   9   1         85.58         86.45         7.00 o                         
  -2   9   1         75.12         55.75         6.95 o                         
   0   9   1         13.04          3.49         3.48 o                         
   2   9   1         15.37         15.07         4.58 o                         
   4   9   1         28.11         15.19         4.74 o                         
 -16   0   2        176.98        159.77        13.79 o                         
 -14   0   2       2712.61       3099.62        96.47 o                         
 -12   0   2        424.68        413.64        18.86 o                         
 -10   0   2        247.46        208.41        11.82 o                         
  -8   0   2        687.67        823.21        24.00 o                         
  -6   0   2       4286.93       4725.72       130.76 o                         
  -4   0   2       7911.10       7844.44       129.88 o                         
  -2   0   2      10554.83       9248.84        97.04 o                         
   0   0   2        809.78        595.50        13.08 o                         
   2   0   2       5167.30       4822.76        71.46 o                         
   4   0   2       4695.09       5424.66       111.96 o                         
   6   0   2         92.24         60.68        19.93 o                         
   8   0   2       9070.08       9508.34      1050.92 o                         
  10   0   2       1129.38        971.49        63.39 o                         
  12   0   2        763.20        744.31        29.59 o                         
  14   0   2         68.84         76.86        12.10 o                         
  16   0   2         62.26         67.19         9.28 o                         
 -15   1   2        708.35        783.28        21.09 o                         
 -13   1   2        229.11        235.40        11.78 o                         
 -11   1   2        258.96        282.94        11.55 o                         
  -9   1   2       1497.45       1559.38        26.76 o                         
  -7   1   2       1048.78        947.09        46.83 o                         
  -5   1   2       4657.88       4489.99        81.93 o                         
  -3   1   2       2577.49       2182.95        60.80 o                         
  -1   1   2        509.76        467.62        15.40 o                         
   1   1   2      10936.78      10412.90       249.17 o                         
   3   1   2      12290.20      12095.02       121.89 o                         
   5   1   2       1754.45       1849.52        54.36 o                         
   7   1   2        709.87        751.22        42.86 o                         
   9   1   2        109.72        105.39         7.15 o                         
  11   1   2        973.21       1016.33        26.74 o                         
  13   1   2          9.12          4.84         4.58 o                         
  15   1   2        107.64        119.04        10.17 o                         
 -16   2   2         28.67         18.52         4.43 o                         
 -14   2   2         71.86         71.61         6.32 o                         
 -12   2   2        572.16        637.54        17.20 o                         
 -10   2   2        255.45        314.71        11.64 o                         
  -8   2   2        129.97         94.66         5.96 o                         
  -6   2   2          2.04          2.84         7.46 o                         
  -4   2   2       3740.57       3331.19        62.08 o                         
  -2   2   2      10640.15       9575.01        96.49 o                         
   0   2   2      26022.19      24880.67       159.60 o                         
   2   2   2      32734.37      31003.46       147.00 o                         
   4   2   2       1124.95       1355.76        43.64 o                         
   6   2   2        654.94        643.28        36.92 o                         
   8   2   2         34.69         39.68         4.64 o                         
  10   2   2         54.69         60.50         6.56 o                         
  12   2   2        809.39        953.02        29.54 o                         
  14   2   2          0.19          6.02         4.34 o                         
  16   2   2         75.10         73.01         5.99 o                         
 -15   3   2        130.50        118.31         8.10 o                         
 -13   3   2       1531.21       1625.87        28.13 o                         
 -11   3   2          7.15          6.27         3.74 o                         
  -9   3   2       2377.88       2485.03        31.74 o                         
  -7   3   2        217.04        170.72         6.62 o                         
  -5   3   2        785.36        718.65        28.39 o                         
  -3   3   2         75.31        181.29        12.93 o                         
  -1   3   2       2517.78       2288.24        54.81 o                         
   1   3   2       1350.32       1224.70        27.76 o                         
   3   3   2       2373.13       2545.00        45.96 o                         
   5   3   2       2684.01       3033.28        59.27 o                         
   7   3   2          0.91          6.00         2.75 o                         
   9   3   2         31.10         25.22         7.57 o                         
  11   3   2         17.81          9.08         5.06 o                         
  13   3   2        276.79        239.24        10.32 o                         
  15   3   2         22.82         17.30         3.60 o                         
 -14   4   2        642.81        733.18        19.34 o                         
 -12   4   2       1067.35       1154.59        22.34 o                         
 -10   4   2          5.25          0.81         3.75 o                         
  -8   4   2        637.46        662.09        14.45 o                         
  -6   4   2         22.23         28.71         3.59 o                         
  -4   4   2       7642.09       8150.85        89.73 o                         
  -2   4   2         40.49         68.81        13.14 o                         
   0   4   2          6.79          2.60         7.41 o                         
   2   4   2       1326.49       1319.59        49.26 o                         
   4   4   2        249.36        181.37         7.53 o                         
   6   4   2       2205.04       2505.24        28.94 o                         
   8   4   2          2.01          4.39         3.06 o                         
  10   4   2          3.31          2.21         4.58 o                         
  12   4   2         19.44         19.17         5.01 o                         
  14   4   2        194.23        170.46        10.61 o                         
 -13   5   2        465.03        476.49        13.73 o                         
 -11   5   2         16.45         16.53         4.27 o                         
  -9   5   2        899.95        851.21        18.16 o                         
  -7   5   2          5.17          2.49         3.20 o                         
  -5   5   2          8.18         11.80         3.07 o                         
  -3   5   2        919.72        935.98        31.24 o                         
  -1   5   2       1948.14       2071.88        27.92 o                         
   1   5   2        128.92        148.53         6.80 o                         
   3   5   2          1.03          2.95         3.00 o                         
   5   5   2          1.36         -0.58         3.44 o                         
   7   5   2        828.16        904.98        23.31 o                         
   9   5   2         67.69         46.83         6.03 o                         
  11   5   2        487.45        422.57        14.74 o                         
  13   5   2         49.71         47.20         4.33 o                         
 -12   6   2          0.57         -0.42         3.30 o                         
 -10   6   2         29.80         11.36         3.49 o                         
  -8   6   2       1018.73       1099.54        20.37 o                         
  -6   6   2        299.22        270.68        10.18 o                         
  -4   6   2        230.24        216.08         8.52 o                         
  -2   6   2          5.01          3.41         2.82 o                         
   0   6   2        129.26        125.96         6.30 o                         
   2   6   2        502.45        504.38        23.44 o                         
   4   6   2        275.00        310.89        12.28 o                         
   6   6   2        123.42        125.04         8.25 o                         
   8   6   2        338.50        331.10        14.82 o                         
  10   6   2        559.74        533.83        22.08 o                         
  12   6   2         15.06          5.03         4.01 o                         
 -11   7   2         97.76         63.10        11.94 o                         
  -9   7   2        254.90        196.85        14.64 o                         
  -7   7   2        289.22        268.58        11.19 o                         
  -5   7   2         42.71         32.57         5.18 o                         
  -3   7   2        172.99        181.82         9.04 o                         
  -1   7   2         77.54         61.85         6.59 o                         
   1   7   2       5627.95       6023.43        74.32 o                         
   3   7   2        230.19        236.69        13.03 o                         
   5   7   2        426.33        491.42        16.16 o                         
   7   7   2        102.18        126.99        11.30 o                         
   9   7   2         35.28         30.18         5.22 o                         
  11   7   2        498.20        222.66        26.33 o                         
  -8   8   2        164.34        100.86        18.26 o                         
  -6   8   2         42.67         40.99         5.23 o                         
  -4   8   2        190.41        213.84        10.53 o                         
  -2   8   2        209.93        223.99        10.48 o                         
   0   8   2        141.58        138.13         9.76 o                         
   2   8   2       2761.69       2988.82        71.66 o                         
   4   8   2        569.39        620.02        19.13 o                         
   6   8   2          8.56          7.16         3.92 o                         
   8   8   2         29.64         14.35         7.52 o                         
  -5   9   2          0.01         -4.91         7.46 o                         
  -3   9   2         53.37         37.03         6.33 o                         
  -1   9   2          0.03         -2.38         3.52 o                         
   1   9   2        204.77        151.48        30.78 o                         
   3   9   2         53.47         42.06        10.15 o                         
   5   9   2          2.00          6.39        18.18 o                         
 -16   1   3        260.67        260.09        17.04 o                         
 -14   1   3         91.89        102.13         8.05 o                         
 -12   1   3         53.56         46.86         6.20 o                         
 -10   1   3        165.78        208.92         9.64 o                         
  -8   1   3         51.80         52.69         5.12 o                         
  -6   1   3         25.17         12.77         8.72 o                         
  -4   1   3       2980.67       2676.54        78.73 o                         
  -2   1   3       1287.53       1049.35        36.98 o                         
   0   1   3       5238.45       5532.79        38.62 o                         
   2   1   3      73936.40      70357.86       178.91 o                         
   4   1   3       6023.53       6035.50        84.33 o                         
   6   1   3        704.46        702.85        38.48 o                         
   8   1   3       2469.15       2577.85        62.39 o                         
  10   1   3        392.22        461.28        20.64 o                         
  12   1   3         75.94         91.21        10.68 o                         
  14   1   3        851.66        884.32        23.43 o                         
  16   1   3        446.38        444.07        29.47 o                         
 -15   2   3          4.60          9.78         3.34 o                         
 -13   2   3       1814.04       2018.33        33.62 o                         
 -11   2   3        950.54       1010.06        24.88 o                         
  -9   2   3         66.40         72.64         5.57 o                         
  -7   2   3        148.26        201.17         9.94 o                         
  -5   2   3       2837.15       2549.77        60.03 o                         
  -3   2   3       2745.09       2430.23        74.72 o                         
  -1   2   3         21.29         13.29         6.28 o                         
   1   2   3      20406.31      18722.43       131.39 o                         
   3   2   3      13792.69      13058.88       595.82 o                         
   5   2   3          1.62          5.51         8.78 o                         
   7   2   3       2604.00       2934.09        49.71 o                         
   9   2   3         36.26         34.17         5.12 o                         
  11   2   3         32.00         36.83         6.64 o                         
  13   2   3         50.57         51.12        11.15 o                         
  15   2   3        248.87        261.62        12.63 o                         
 -16   3   3         35.63         38.33         6.26 o                         
 -14   3   3        222.26        242.04        10.94 o                         
 -12   3   3          2.10          3.45         3.48 o                         
 -10   3   3        832.43        926.55        19.79 o                         
  -8   3   3         47.61         49.48         4.48 o                         
  -6   3   3       3457.46       3407.36        87.87 o                         
  -4   3   3        557.40        479.85        46.97 o                         
  -2   3   3       1916.52       2010.36        54.30 o                         
   0   3   3        501.26        571.91        28.29 o                         
   2   3   3       4120.64       4148.33       105.06 o                         
   4   3   3        151.70        174.10        13.55 o                         
   6   3   3       2550.95       2780.62        57.10 o                         
   8   3   3        275.54        272.51        10.59 o                         
  10   3   3         53.43         54.46         6.90 o                         
  12   3   3       1353.48       1368.27        25.65 o                         
  14   3   3        337.75        308.24        13.55 o                         
 -15   4   3         51.06         40.49         6.64 o                         
 -13   4   3         77.88         77.18         6.94 o                         
 -11   4   3        303.67        341.59        12.83 o                         
  -9   4   3        855.41        841.22        18.67 o                         
  -7   4   3         44.87         51.04         4.48 o                         
  -5   4   3       1712.64       1806.90        25.33 o                         
  -3   4   3        108.37        144.90         8.34 o                         
  -1   4   3       1700.11       1714.00        82.12 o                         
   1   4   3        507.71        487.74        25.09 o                         
   3   4   3       2705.58       2982.59        52.84 o                         
   5   4   3         69.48         67.19         4.86 o                         
   7   4   3        289.81        304.29        10.96 o                         
   9   4   3         99.56        103.92         7.08 o                         
  11   4   3         50.08         49.29         6.90 o                         
  13   4   3        121.66        119.63         7.21 o                         
  15   4   3         67.10         71.88         7.97 o                         
 -14   5   3        702.48        713.38        16.66 o                         
 -12   5   3        541.37        603.75        15.21 o                         
 -10   5   3        141.51        120.61         8.12 o                         
  -8   5   3        644.75        656.12        15.54 o                         
  -6   5   3         52.18         51.39         4.76 o                         
  -4   5   3        197.19        193.28         8.04 o                         
  -2   5   3        403.75        453.05        14.66 o                         
   0   5   3          0.82         -1.62         2.34 o                         
   2   5   3       1716.79       1532.69        52.11 o                         
   4   5   3         84.87         87.59         6.17 o                         
   6   5   3        269.12        288.09        14.23 o                         
   8   5   3         99.61        108.44         8.26 o                         
  10   5   3          4.39          6.32         4.71 o                         
  12   5   3        309.71        276.01        11.52 o                         
  14   5   3         93.86         81.85         8.50 o                         
 -13   6   3        126.95         87.21         8.52 o                         
 -11   6   3         19.65         17.99         4.77 o                         
  -9   6   3        168.38        147.20         8.64 o                         
  -7   6   3          0.49          7.76         3.58 o                         
  -5   6   3          0.84          0.56         3.28 o                         
  -3   6   3       1300.88       1476.97        23.46 o                         
  -1   6   3          2.28          5.22         2.88 o                         
   1   6   3        903.84        908.97        17.53 o                         
   3   6   3       1942.67       2118.34        34.20 o                         
   5   6   3         26.22         37.47         5.21 o                         
   7   6   3        130.62        145.41        10.41 o                         
   9   6   3          9.89          3.46         4.33 o                         
  11   6   3         46.53         31.92         4.32 o                         
 -10   7   3         66.40         63.76         4.73 o                         
  -8   7   3        127.37        129.20         6.91 o                         
  -6   7   3        173.84        147.80         7.84 o                         
  -4   7   3        100.72         97.19         6.62 o                         
  -2   7   3        445.06        450.87        17.74 o                         
   0   7   3        370.02        393.24        14.42 o                         
   2   7   3        852.51        906.68        24.48 o                         
   4   7   3          5.50          5.43         3.84 o                         
   6   7   3         34.02         36.62         6.12 o                         
   8   7   3        140.29        142.17        15.40 o                         
  10   7   3         24.63          5.64         5.67 o                         
  -9   8   3        116.40         98.14         9.47 o                         
  -7   8   3         41.56         20.81         6.91 o                         
  -5   8   3         13.48         13.12         4.20 o                         
  -3   8   3        141.81        135.37         8.77 o                         
  -1   8   3        374.62        374.11        23.64 o                         
   1   8   3       1308.44       1267.95        31.09 o                         
   3   8   3        270.07        283.24        13.09 o                         
   5   8   3         11.07         -1.95         4.85 o                         
   7   8   3          9.05          5.39         4.61 o                         
   9   8   3          0.47         -1.76         5.52 o                         
  -4   9   3         42.40         40.14         5.68 o                         
  -2   9   3         87.73         93.84         8.55 o                         
   0   9   3         34.00         24.01         6.93 o                         
   2   9   3         30.08          7.04         3.29 o                         
   4   9   3         64.90         33.79         6.17 o                         
 -16   0   4         97.69         70.75         9.13 o                         
 -14   0   4       1688.21       1855.65        39.00 o                         
 -12   0   4       7618.15       8238.31       102.84 o                         
 -10   0   4         99.73         95.18        10.46 o                         
  -8   0   4         66.78         32.80         5.20 o                         
  -6   0   4       5951.56       6651.54       155.33 o                         
  -4   0   4      14049.01      13314.61       173.14 o                         
  -2   0   4       4283.13       3907.68        64.94 o                         
   0   0   4       5193.73       4779.16        70.82 o                         
   2   0   4     121277.62     124691.81       873.71 o                         
   4   0   4       1412.55       1861.63        66.82 o                         
   6   0   4       1528.78       1689.24        81.87 o                         
   8   0   4       2385.04       2520.67       148.88 o                         
  10   0   4       1440.96       1563.27        53.21 o                         
  12   0   4        319.77        327.84        31.84 o                         
  14   0   4        241.06        236.43        18.03 o                         
  16   0   4        389.70        338.06        86.07 o                         
 -15   1   4          7.99         11.52         4.37 o                         
 -13   1   4        715.45        743.91        20.24 o                         
 -11   1   4        570.54        611.52        17.58 o                         
  -9   1   4        645.90        641.83        18.89 o                         
  -7   1   4       7810.75       7991.75       189.18 o                         
  -5   1   4        567.09        446.69        27.12 o                         
  -3   1   4       3156.07       3068.19        72.97 o                         
  -1   1   4       3843.89       3543.98        42.61 o                         
   1   1   4        413.78        463.98        15.83 o                         
   3   1   4      64539.32      64242.41       266.33 o                         
   5   1   4        241.02        262.39        17.64 o                         
   7   1   4        233.76        206.83        13.19 o                         
   9   1   4        257.54        306.02        16.32 o                         
  11   1   4        685.32        709.04        25.73 o                         
  13   1   4        124.70        102.29        10.94 o                         
  15   1   4        680.12        710.85        20.61 o                         
 -16   2   4         73.29         81.51         7.08 o                         
 -14   2   4       1417.24       1500.76        28.11 o                         
 -12   2   4       4691.88       5108.08        52.16 o                         
 -10   2   4        386.13        401.02        15.50 o                         
  -8   2   4        131.88        120.80         6.07 o                         
  -6   2   4        573.11        498.53        30.03 o                         
  -4   2   4         12.87          7.87         4.54 o                         
  -2   2   4          3.22          6.90         5.58 o                         
   0   2   4         30.11         69.08        15.30 o                         
   2   2   4      26324.71      26381.52       103.95 o                         
   4   2   4        450.43        378.68        24.92 o                         
   6   2   4       2882.30       2937.05       139.29 o                         
   8   2   4       4776.45       5326.96        83.84 o                         
  10   2   4        232.63        258.29        13.85 o                         
  12   2   4         51.53         40.15         7.75 o                         
  14   2   4       1027.66       1082.45        29.47 o                         
  16   2   4        251.85        241.41        11.18 o                         
 -15   3   4         97.19         97.89        10.94 o                         
 -13   3   4        263.17        283.75        12.57 o                         
 -11   3   4        923.04        987.60        19.73 o                         
  -9   3   4         39.36         42.47         4.65 o                         
  -7   3   4       2242.14       2337.72        28.50 o                         
  -5   3   4         56.54         27.87        10.78 o                         
  -3   3   4       1816.65       1929.29        56.81 o                         
  -1   3   4       9104.50       8969.98        95.50 o                         
   1   3   4          9.00         12.09         5.90 o                         
   3   3   4        469.43        534.30        29.97 o                         
   5   3   4          2.94         16.40         8.54 o                         
   7   3   4        282.53        311.11        10.62 o                         
   9   3   4        366.75        379.62        13.09 o                         
  11   3   4          4.57          6.29         4.08 o                         
  13   3   4        248.34        218.55        11.05 o                         
  15   3   4          3.58          3.27         2.78 o                         
 -14   4   4        105.37         90.70         7.38 o                         
 -12   4   4        557.73        591.83        15.98 o                         
 -10   4   4       1712.13       1852.36        28.68 o                         
  -8   4   4        951.84        971.75        17.56 o                         
  -6   4   4       1494.74       1464.60        25.40 o                         
  -4   4   4        174.00        162.99         6.82 o                         
  -2   4   4       8195.96       8779.17       136.20 o                         
   0   4   4         33.28         47.17        11.96 o                         
   2   4   4       7928.88       7709.43       224.99 o                         
   4   4   4       6179.24       6507.42        62.18 o                         
   6   4   4       2762.34       2634.56        60.95 o                         
   8   4   4         52.71         78.98         6.38 o                         
  10   4   4         21.76         20.67         5.35 o                         
  12   4   4         13.95          5.44         3.87 o                         
  14   4   4         15.70         16.11         3.23 o                         
 -13   5   4        298.64        319.31        12.75 o                         
 -11   5   4          9.72         13.44         4.04 o                         
  -9   5   4        717.08        760.21        18.70 o                         
  -7   5   4        132.42        145.02         7.43 o                         
  -5   5   4          2.28         -1.22         3.11 o                         
  -3   5   4       2694.83       2658.87        49.09 o                         
  -1   5   4         97.64         88.81         4.95 o                         
   1   5   4         32.27         11.97         2.73 o                         
   3   5   4       2289.41       2365.68        36.33 o                         
   5   5   4        463.96        467.95        15.21 o                         
   7   5   4         10.70         16.25         4.66 o                         
   9   5   4          0.01          0.86         4.59 o                         
  11   5   4        201.03        191.01        10.25 o                         
  13   5   4        593.92        531.40        22.74 o                         
 -12   6   4         35.33         33.50         3.70 o                         
 -10   6   4         13.79         23.09         4.32 o                         
  -8   6   4        505.66        508.40        14.07 o                         
  -6   6   4        196.70        200.70         9.16 o                         
  -4   6   4        781.68        862.57        27.26 o                         
  -2   6   4          0.60         -1.56         2.97 o                         
   0   6   4        101.44        103.79         6.02 o                         
   2   6   4          4.65          4.54         3.97 o                         
   4   6   4       3045.18       2907.64       114.94 o                         
   6   6   4         41.42         35.87         7.60 o                         
   8   6   4         19.37         13.96         6.61 o                         
  10   6   4        165.11        156.52        11.65 o                         
  12   6   4         45.80         34.45         5.33 o                         
 -11   7   4          8.82         14.19         4.31 o                         
  -9   7   4        573.95        586.78        15.56 o                         
  -7   7   4        344.93        331.29        15.31 o                         
  -5   7   4         62.80         45.35         5.09 o                         
  -3   7   4         32.73         36.93         4.77 o                         
  -1   7   4       2824.93       2981.29       126.31 o                         
   1   7   4       1122.42       1152.20        32.92 o                         
   3   7   4       1347.97       1538.24        31.30 o                         
   5   7   4        567.09        675.24        28.92 o                         
   7   7   4         22.17         26.55         6.05 o                         
   9   7   4        103.05         63.31        11.58 o                         
  11   7   4        152.95        121.98        21.19 o                         
  -8   8   4        124.23         79.28         7.21 o                         
  -6   8   4          1.97          0.65         4.44 o                         
  -4   8   4         58.03         53.26         5.90 o                         
  -2   8   4        255.53        303.14        19.83 o                         
   0   8   4         40.75         39.20         6.00 o                         
   2   8   4         34.58         38.15         6.95 o                         
   4   8   4          1.55         10.19        13.16 o                         
   6   8   4        488.31        364.58        35.86 o                         
   8   8   4         66.44         74.58         9.52 o                         
  -5   9   4          3.69          3.20         6.46 o                         
  -3   9   4         16.61          9.12         5.34 o                         
  -1   9   4         20.58         18.14         6.33 o                         
   1   9   4          0.43         -5.48         5.48 o                         
   3   9   4        223.48        196.62        86.38 o                         
   5   9   4       1387.84       1571.02        47.39 o                         
 -16   1   5         83.28         81.65         7.69 o                         
 -14   1   5        270.31        261.36        11.68 o                         
 -12   1   5          1.95          6.84         4.37 o                         
 -10   1   5         25.38         27.86         4.27 o                         
  -8   1   5          0.03          2.57         2.34 o                         
  -6   1   5      13049.17      13330.28       226.04 o                         
  -4   1   5       2322.00       2294.91        74.85 o                         
  -2   1   5       7640.48       6706.19       294.50 o                         
   0   1   5        763.02        654.41        21.22 o                         
   2   1   5       5628.01       5744.00        50.97 o                         
   4   1   5         17.94         28.52         7.20 o                         
   6   1   5        152.37        157.29        17.01 o                         
   8   1   5        863.82        845.32        67.91 o                         
  10   1   5         44.60         39.20         7.31 o                         
  12   1   5          0.48          3.25         6.36 o                         
  14   1   5        123.98        120.06         9.48 o                         
  16   1   5        668.81        649.66        19.96 o                         
 -15   2   5         32.45         31.77         5.36 o                         
 -13   2   5        316.04        325.75        12.51 o                         
 -11   2   5       4094.25       4188.13        60.66 o                         
  -9   2   5        305.07        293.18        11.00 o                         
  -7   2   5         66.51         47.05         3.88 o                         
  -5   2   5       5780.23       5592.93        74.67 o                         
  -3   2   5       1774.41       1561.68        45.57 o                         
  -1   2   5       3346.17       3280.20        40.69 o                         
   1   2   5         62.92         29.90         5.80 o                         
   3   2   5       9549.76       9433.27       112.14 o                         
   5   2   5        817.43        865.27        50.34 o                         
   7   2   5        399.14        372.39        13.47 o                         
   9   2   5        466.78        510.26        18.13 o                         
  11   2   5          1.81          2.08         6.89 o                         
  13   2   5        136.73        134.90        10.46 o                         
  15   2   5          5.64          7.83         4.16 o                         
 -14   3   5        146.05        137.83         8.40 o                         
 -12   3   5        509.64        502.61        15.65 o                         
 -10   3   5       1557.14       1590.26        33.66 o                         
  -8   3   5          2.10          3.75         2.75 o                         
  -6   3   5        182.92        164.69         5.75 o                         
  -4   3   5         71.72         56.33        12.87 o                         
  -2   3   5       3961.44       4215.26        83.43 o                         
   0   3   5       2225.73       2303.46        61.74 o                         
   2   3   5        596.51        602.29        25.88 o                         
   4   3   5        875.40        965.88        55.66 o                         
   6   3   5        273.17        343.30        13.71 o                         
   8   3   5        207.36        180.71         8.70 o                         
  10   3   5        667.57        750.94        19.82 o                         
  12   3   5          0.16         -3.59         3.59 o                         
  14   3   5          1.80         -1.18         3.35 o                         
 -15   4   5         64.77         71.44         9.63 o                         
 -13   4   5        169.78        189.87         9.91 o                         
 -11   4   5         47.23         42.79         6.37 o                         
  -9   4   5        427.18        462.69        13.69 o                         
  -7   4   5       2668.32       2664.58        50.69 o                         
  -5   4   5        914.24        880.62        17.04 o                         
  -3   4   5        418.68        431.07        16.61 o                         
  -1   4   5        594.82        691.95        24.45 o                         
   1   4   5        164.22        197.44         8.10 o                         
   3   4   5      10030.34      10152.75        84.09 o                         
   5   4   5       3729.33       3610.13        49.37 o                         
   7   4   5        598.16        595.11        19.44 o                         
   9   4   5        326.70        319.46        20.32 o                         
  11   4   5         19.84         19.33         4.67 o                         
  13   4   5         45.80         47.48         6.02 o                         
 -14   5   5        200.61        215.43        10.55 o                         
 -12   5   5          0.71          1.89         3.67 o                         
 -10   5   5        184.16        196.47         9.88 o                         
  -8   5   5         41.14         31.12         4.73 o                         
  -6   5   5        361.92        350.05        13.92 o                         
  -4   5   5        626.08        636.04        20.15 o                         
  -2   5   5          9.43          6.70         3.15 o                         
   0   5   5         59.32         68.25         5.29 o                         
   2   5   5        385.74        427.39        13.62 o                         
   4   5   5        587.04        523.46        16.96 o                         
   6   5   5         15.72         19.82         4.64 o                         
   8   5   5         19.31         16.19         4.92 o                         
  10   5   5         65.10         56.31         6.39 o                         
  12   5   5         76.39         42.54         7.18 o                         
 -11   6   5          3.33          0.36         2.91 o                         
  -9   6   5          9.51          8.20         3.77 o                         
  -7   6   5        279.95        231.21         9.96 o                         
  -5   6   5         14.89         11.32         3.37 o                         
  -3   6   5        348.25        322.10        20.89 o                         
  -1   6   5         16.34          7.96         3.65 o                         
   1   6   5          2.12          4.67         3.98 o                         
   3   6   5        133.17        130.26        10.36 o                         
   5   6   5       5027.94       5223.84       107.81 o                         
   7   6   5         44.94         42.96         8.04 o                         
   9   6   5         68.84         55.92         7.91 o                         
  11   6   5        213.01        183.51        13.22 o                         
 -10   7   5        118.67         96.02         5.86 o                         
  -8   7   5        100.21         90.43         6.41 o                         
  -6   7   5        225.57        216.36         9.03 o                         
  -4   7   5         45.90         53.35         5.21 o                         
  -2   7   5         37.87         26.63         4.75 o                         
   0   7   5          0.74         -3.50         4.74 o                         
   2   7   5        384.21        365.32        15.60 o                         
   4   7   5        528.14        577.75        18.96 o                         
   6   7   5        370.90        363.50        18.60 o                         
   8   7   5        139.82        130.83        28.34 o                         
  10   7   5         23.56         22.89         4.34 o                         
  -7   8   5         46.90         32.65         5.80 o                         
  -5   8   5        100.61        119.48        10.71 o                         
  -3   8   5         26.31         17.27         5.26 o                         
  -1   8   5        140.65        124.58        10.71 o                         
   1   8   5         49.15         40.33         5.76 o                         
   3   8   5          0.26         -3.80         6.17 o                         
   5   8   5       1284.08       1172.61       135.46 o                         
   7   8   5         29.14         19.97         4.44 o                         
  -4   9   5         10.48          5.68         3.85 o                         
  -2   9   5         12.27         21.92         4.50 o                         
   0   9   5         53.64         43.06         8.21 o                         
   2   9   5         20.51         13.13        12.35 o                         
   4   9   5        382.49        305.70        78.98 o                         
 -16   0   6          9.47          7.48         5.42 o                         
 -14   0   6        610.96        631.21        38.36 o                         
 -12   0   6       8490.94       9227.04       108.74 o                         
 -10   0   6       2914.92       2769.97        42.56 o                         
  -8   0   6       1668.20       1809.19        58.75 o                         
  -6   0   6       1132.53       1368.55        72.34 o                         
  -4   0   6          0.43          4.51         6.52 o                         
  -2   0   6      11424.77       9887.62       396.05 o                         
   0   0   6        430.70        530.13        34.60 o                         
   2   0   6      13608.98      12797.64       126.34 o                         
   4   0   6       4447.32       4884.62        83.07 o                         
   6   0   6        609.76        558.56        36.08 o                         
   8   0   6        153.08        168.80        16.66 o                         
  10   0   6       2098.92       2213.02        57.98 o                         
  12   0   6         92.42         86.38        19.06 o                         
  14   0   6        592.39        679.60        29.29 o                         
  16   0   6         18.54         23.32         7.90 o                         
 -15   1   6         22.68         11.01         3.44 o                         
 -13   1   6          7.86          2.40         4.16 o                         
 -11   1   6        187.82        186.17         9.75 o                         
  -9   1   6         18.44         25.29         3.29 o                         
  -7   1   6        416.93        400.50        18.60 o                         
  -5   1   6         40.43         23.07        10.53 o                         
  -3   1   6        379.61        423.56        22.12 o                         
  -1   1   6       6112.78       5684.72        75.85 o                         
   1   1   6      10783.69      10543.67        71.15 o                         
   3   1   6         13.72         14.53         4.74 o                         
   5   1   6       2888.95       3033.17        77.11 o                         
   7   1   6         20.14         14.80         3.53 o                         
   9   1   6        816.20        852.91        21.54 o                         
  11   1   6        437.02        476.89        22.97 o                         
  13   1   6         43.87         45.97         6.87 o                         
  15   1   6        103.49        115.22         8.15 o                         
 -16   2   6         39.23         33.14         6.01 o                         
 -14   2   6         23.28         25.29         4.91 o                         
 -12   2   6        549.95        597.52        16.67 o                         
 -10   2   6       1142.91       1122.95        22.10 o                         
  -8   2   6          5.24          5.66         2.55 o                         
  -6   2   6       3284.22       3205.19        53.02 o                         
  -4   2   6        133.62        140.55        16.36 o                         
  -2   2   6       1800.98       1656.18        38.45 o                         
   0   2   6      11771.08      11184.44       123.70 o                         
   2   2   6          3.27          2.57         4.72 o                         
   4   2   6       2862.74       2996.59       209.68 o                         
   6   2   6       3177.21       3566.89        60.35 o                         
   8   2   6          2.85          4.80         3.16 o                         
  10   2   6        502.61        514.43        16.90 o                         
  12   2   6         12.45         11.53         6.18 o                         
  14   2   6        521.56        517.00        18.99 o                         
 -15   3   6         60.08         72.00         6.25 o                         
 -13   3   6        216.39        239.19        11.32 o                         
 -11   3   6       2609.14       2778.68        52.68 o                         
  -9   3   6        965.31       1032.49        19.85 o                         
  -7   3   6        657.05        628.98        11.85 o                         
  -5   3   6        116.54         81.89         4.74 o                         
  -3   3   6         52.34         17.62         8.06 o                         
  -1   3   6       1393.01       1551.72        33.45 o                         
   1   3   6        609.97        581.74        25.48 o                         
   3   3   6       1604.62       1553.06        52.68 o                         
   5   3   6       1868.91       2012.72        46.56 o                         
   7   3   6        205.64        199.73        11.32 o                         
   9   3   6        580.18        674.73        17.53 o                         
  11   3   6          0.01          0.38         3.87 o                         
  13   3   6         16.97         19.90         6.12 o                         
  15   3   6        123.85         93.56         7.62 o                         
 -14   4   6         19.48         17.54         3.65 o                         
 -12   4   6          0.00         -3.90         4.27 o                         
 -10   4   6       4326.29       4633.35        50.24 o                         
  -8   4   6         37.98         29.23         4.47 o                         
  -6   4   6        343.38        344.83        10.06 o                         
  -4   4   6        133.85        163.96         6.24 o                         
  -2   4   6        276.14        348.48        11.08 o                         
   0   4   6         24.25         10.58         2.59 o                         
   2   4   6        706.02        728.14        17.31 o                         
   4   4   6       4749.10       4658.95        54.73 o                         
   6   4   6        588.61        557.82        21.06 o                         
   8   4   6        391.58        484.58        16.86 o                         
  10   4   6         25.40         22.45         6.41 o                         
  12   4   6         46.72         54.31         7.36 o                         
  14   4   6        204.90        200.31        13.86 o                         
 -13   5   6        439.15        452.20        15.26 o                         
 -11   5   6        540.27        648.78        18.26 o                         
  -9   5   6         36.50         35.38         5.34 o                         
  -7   5   6        556.79        535.53        34.20 o                         
  -5   5   6         49.96         50.56         4.11 o                         
  -3   5   6         18.41         20.39         3.40 o                         
  -1   5   6       4619.36       4975.69        44.94 o                         
   1   5   6       2160.48       2144.44        28.27 o                         
   3   5   6          6.61          3.38         3.14 o                         
   5   5   6         22.98         30.13         4.84 o                         
   7   5   6        157.21        170.16        11.45 o                         
   9   5   6        214.49        183.64        12.51 o                         
  11   5   6        220.03        217.17        12.18 o                         
  13   5   6         46.56         44.08         5.69 o                         
 -12   6   6         13.76         11.00         3.12 o                         
 -10   6   6         70.97         55.33         5.33 o                         
  -8   6   6        143.45        199.93         9.87 o                         
  -6   6   6        147.37        137.02         9.42 o                         
  -4   6   6         81.26         92.21         6.77 o                         
  -2   6   6         53.03         62.10         5.74 o                         
   0   6   6         74.29         76.92         7.14 o                         
   2   6   6       1107.43       1014.17        27.84 o                         
   4   6   6       2392.13       2455.40        58.56 o                         
   6   6   6        171.48        208.80        16.43 o                         
   8   6   6         10.34          5.13         5.55 o                         
  10   6   6          5.10          0.97         4.54 o                         
  12   6   6         71.46         59.35         7.42 o                         
 -11   7   6         84.76         98.42        13.16 o                         
  -9   7   6         41.43         21.61         4.62 o                         
  -7   7   6        141.55        138.17         8.00 o                         
  -5   7   6        829.16        770.79        18.54 o                         
  -3   7   6        344.13        324.89        11.38 o                         
  -1   7   6         13.72         20.07         4.91 o                         
   1   7   6         35.30         39.80         6.49 o                         
   3   7   6        904.83        904.41        26.17 o                         
   5   7   6        121.06        126.30        16.36 o                         
   7   7   6        340.01        292.71        19.32 o                         
   9   7   6        154.26        135.41         9.85 o                         
  -8   8   6        332.44        347.42        38.83 o                         
  -6   8   6        175.14        152.71         8.89 o                         
  -4   8   6         30.57         25.66         4.70 o                         
  -2   8   6        227.38        272.09        12.86 o                         
   0   8   6          1.55         -3.77         3.77 o                         
   2   8   6         16.28         13.35         6.81 o                         
   4   8   6       2330.56       2422.14       209.62 o                         
   6   8   6          0.78         -4.02         4.02 o                         
  -3   9   6         25.41         24.74         4.84 o                         
  -1   9   6         21.09         -0.29         4.71 o                         
   1   9   6         48.57         42.04         7.04 o                         
   3   9   6         96.37         55.52        14.54 o                         
 -16   1   7        316.60        287.29        16.27 o                         
 -14   1   7        364.66        360.19        13.51 o                         
 -12   1   7        210.06        182.72         9.06 o                         
 -10   1   7       1127.35       1125.70        19.26 o                         
  -8   1   7          0.21          3.50         2.69 o                         
  -6   1   7       1363.50       1427.58        55.42 o                         
  -4   1   7       2901.96       2710.90        62.56 o                         
  -2   1   7       1642.73       1632.74        42.57 o                         
   0   1   7       1570.18       1234.73        64.14 o                         
   2   1   7        112.67         94.66         7.16 o                         
   4   1   7       3368.97       3795.81        55.31 o                         
   6   1   7       5234.24       5684.22        67.82 o                         
   8   1   7          5.85          2.13         2.89 o                         
  10   1   7          6.13          4.46         5.35 o                         
  12   1   7         12.04          8.54         5.75 o                         
  14   1   7        146.18        162.87        10.40 o                         
 -15   2   7        140.05        132.22         8.19 o                         
 -13   2   7        241.96        276.39        11.35 o                         
 -11   2   7        683.56        716.64        19.49 o                         
  -9   2   7        514.69        509.61        11.70 o                         
  -7   2   7        453.84        443.21        10.03 o                         
  -5   2   7       3318.73       3618.05       111.08 o                         
  -3   2   7        113.05         80.30        13.73 o                         
  -1   2   7       2701.78       2575.52        40.55 o                         
   1   2   7       1153.44       1215.53        30.59 o                         
   3   2   7        575.05        485.27        22.03 o                         
   5   2   7       4976.80       5633.69       115.59 o                         
   7   2   7       1326.68       1167.77        33.46 o                         
   9   2   7         61.91         74.81         6.53 o                         
  11   2   7        691.83        746.20        21.81 o                         
  13   2   7        182.14        186.32        13.40 o                         
  15   2   7        168.73        162.51        13.17 o                         
 -14   3   7         55.35         51.03         5.23 o                         
 -12   3   7         52.46         55.41         6.02 o                         
 -10   3   7       2116.82       2231.03        63.19 o                         
  -8   3   7       1479.95       1448.93        18.47 o                         
  -6   3   7       1176.34       1030.96        15.12 o                         
  -4   3   7       1499.92       1450.54        28.85 o                         
  -2   3   7       5896.57       6235.92       203.79 o                         
   0   3   7       5999.24       5803.56       154.73 o                         
   2   3   7         67.81         51.69         9.16 o                         
   4   3   7       1908.95       1811.77        38.94 o                         
   6   3   7        614.68        552.75        14.93 o                         
   8   3   7       1571.38       1620.46        30.23 o                         
  10   3   7          5.59          6.69         5.34 o                         
  12   3   7        175.74        200.93        11.29 o                         
  14   3   7        217.17        200.59        22.25 o                         
 -13   4   7         54.21         59.06         5.99 o                         
 -11   4   7       1321.18       1432.57        27.67 o                         
  -9   4   7        287.44        338.33        13.13 o                         
  -7   4   7        394.41        436.90        11.76 o                         
  -5   4   7        288.47        291.97         8.55 o                         
  -3   4   7          2.18         -0.46         2.61 o                         
  -1   4   7       1166.13       1256.70        19.34 o                         
   1   4   7        815.52        791.35        14.08 o                         
   3   4   7       1082.52        933.61        21.71 o                         
   5   4   7       6022.39       6149.88        60.57 o                         
   7   4   7        466.78        446.32        21.90 o                         
   9   4   7          8.40         12.45         5.28 o                         
  11   4   7        105.28         91.88         9.64 o                         
  13   4   7          0.28         -3.73         3.73 o                         
 -12   5   7         53.70         58.68         5.86 o                         
 -10   5   7       1110.21       1244.54        25.77 o                         
  -8   5   7         26.19         22.73         4.71 o                         
  -6   5   7        201.25        182.58         8.47 o                         
  -4   5   7        178.79        213.85         7.94 o                         
  -2   5   7        386.12        431.01        12.12 o                         
   0   5   7       2130.88       2547.21        34.24 o                         
   2   5   7        575.90        534.47        20.77 o                         
   4   5   7         16.66          6.93         4.37 o                         
   6   5   7        290.46        326.38        14.27 o                         
   8   5   7        365.15        362.72        16.71 o                         
  10   5   7        120.42        113.31        10.96 o                         
  12   5   7         41.33         51.67         6.74 o                         
 -11   6   7         62.61         91.90         6.68 o                         
  -9   6   7        414.96        457.14        13.90 o                         
  -7   6   7         45.97         33.14         5.18 o                         
  -5   6   7        413.23        391.71        13.79 o                         
  -3   6   7        128.18        134.11         7.44 o                         
  -1   6   7         32.34         40.00         4.98 o                         
   1   6   7        159.91        173.02        12.24 o                         
   3   6   7       3425.77       3541.50        50.57 o                         
   5   6   7       7706.64       8533.96       149.19 o                         
   7   6   7        189.66        186.83        14.89 o                         
   9   6   7        189.33        174.14        11.32 o                         
  11   6   7         77.31         76.86         9.49 o                         
 -10   7   7         60.20         68.13         5.17 o                         
  -8   7   7          4.83          6.21         3.31 o                         
  -6   7   7         73.29         77.62         6.57 o                         
  -4   7   7          0.82          0.52         3.80 o                         
  -2   7   7         96.79         88.84         7.12 o                         
   0   7   7        146.42        153.29        10.87 o                         
   2   7   7        311.60        316.55        16.33 o                         
   4   7   7        155.65        138.35         9.90 o                         
   6   7   7        223.78        220.53        14.40 o                         
   8   7   7          2.72          5.73         8.88 o                         
  10   7   7         55.75         41.70         8.34 o                         
  -7   8   7         84.28         66.34         5.07 o                         
  -5   8   7         72.93         57.39         6.89 o                         
  -3   8   7         68.97         68.42         7.06 o                         
  -1   8   7        138.83        128.07         8.12 o                         
   1   8   7         21.91         13.64         5.16 o                         
   3   8   7        375.21        380.98        16.39 o                         
   5   8   7         88.58         51.29        11.20 o                         
   7   8   7         57.08         76.45        34.04 o                         
  -2   9   7         55.01         56.99        10.22 o                         
   0   9   7        731.12        757.71        68.95 o                         
   2   9   7          0.83         30.73        26.70 o                         
 -16   0   8          2.84         -4.76         6.77 o                         
 -14   0   8         59.64         37.76         9.03 o                         
 -12   0   8        843.65        742.55        27.78 o                         
 -10   0   8        444.14        452.77        18.58 o                         
  -8   0   8        549.83        541.72        24.65 o                         
  -6   0   8       1779.43       1861.18        45.50 o                         
  -4   0   8      55520.25      59271.41       858.22 o                         
  -2   0   8        612.15        325.49       161.48 o                         
   0   0   8       1446.04       1450.13        92.71 o                         
   2   0   8       1652.50       1513.87        47.84 o                         
   4   0   8       7761.42       8422.13       128.97 o                         
   6   0   8       2589.58       2697.95        85.04 o                         
   8   0   8        137.69        120.16        13.48 o                         
  10   0   8        220.45        235.02        15.46 o                         
  12   0   8          1.11         -5.01         5.75 o                         
  14   0   8        247.16        238.56        19.18 o                         
 -15   1   8         16.27          6.71         3.65 o                         
 -13   1   8        242.06        247.22        11.83 o                         
 -11   1   8          8.19         10.11         3.85 o                         
  -9   1   8        267.48        240.52         8.69 o                         
  -7   1   8         12.18          9.71         2.20 o                         
  -5   1   8         25.91         12.82         7.61 o                         
  -3   1   8        349.29        322.45        16.17 o                         
  -1   1   8         72.50         49.98         7.13 o                         
   1   1   8        480.73        489.60        17.73 o                         
   3   1   8       4595.97       4775.42        64.53 o                         
   5   1   8       4545.42       4964.92        86.55 o                         
   7   1   8        139.36        123.26         6.87 o                         
   9   1   8        642.93        609.33        19.90 o                         
  11   1   8         40.59         40.11         7.83 o                         
  13   1   8         15.68         17.03         5.08 o                         
  15   1   8         24.68         23.20         4.53 o                         
 -14   2   8        157.68        155.41         7.88 o                         
 -12   2   8        375.90        399.50        15.21 o                         
 -10   2   8       3482.84       3527.12        42.40 o                         
  -8   2   8         97.25         89.16         4.89 o                         
  -6   2   8        352.90        337.72        13.03 o                         
  -4   2   8       2313.94       2402.16        65.81 o                         
  -2   2   8        281.90        204.58        15.35 o                         
   0   2   8        372.94        275.37        17.72 o                         
   2   2   8         34.43          7.93         5.05 o                         
   4   2   8       2495.79       2492.19       100.99 o                         
   6   2   8       3962.56       4001.93        88.87 o                         
   8   2   8       3238.46       3102.93        44.54 o                         
  10   2   8       1651.66       1754.00        45.93 o                         
  12   2   8          0.02          0.93         5.68 o                         
  14   2   8         51.52         50.97         8.85 o                         
 -15   3   8          1.96          2.82         3.32 o                         
 -13   3   8         57.43         58.59         7.00 o                         
 -11   3   8          2.75          5.63         3.63 o                         
  -9   3   8       3901.52       4049.10        61.05 o                         
  -7   3   8        105.22         93.57         4.95 o                         
  -5   3   8        234.41        190.16         6.58 o                         
  -3   3   8        502.12        438.87        11.22 o                         
  -1   3   8         37.67         81.42         9.03 o                         
   1   3   8       5759.15       6130.40       207.80 o                         
   3   3   8         12.81         15.12         5.20 o                         
   5   3   8        911.78        982.20        20.01 o                         
   7   3   8        142.64        153.25         9.36 o                         
   9   3   8         19.58         11.61         7.39 o                         
  11   3   8          7.02          9.24         7.03 o                         
  13   3   8         15.50         23.58         9.65 o                         
 -14   4   8         74.96         81.20         6.25 o                         
 -12   4   8        312.96        332.62        12.96 o                         
 -10   4   8        291.02        319.57        13.85 o                         
  -8   4   8       2182.88       2352.49        30.88 o                         
  -6   4   8         96.04         87.88         5.22 o                         
  -4   4   8        131.52        151.65         6.28 o                         
  -2   4   8        112.53         90.24         5.17 o                         
   0   4   8        359.29        384.60         9.01 o                         
   2   4   8        621.45        610.10        15.67 o                         
   4   4   8        257.92        275.41        13.26 o                         
   6   4   8        569.75        596.25        17.79 o                         
   8   4   8        719.42        730.02        24.17 o                         
  10   4   8         80.61         76.16         8.90 o                         
  12   4   8        198.23        167.72        17.88 o                         
  14   4   8         58.72         35.07         6.18 o                         
 -13   5   8        385.66        425.36        13.39 o                         
 -11   5   8        261.14        302.88        12.38 o                         
  -9   5   8        744.73        795.68        21.08 o                         
  -7   5   8         45.74         39.96         5.18 o                         
  -5   5   8         42.45         47.38         4.54 o                         
  -3   5   8        236.41        237.96         8.42 o                         
  -1   5   8        224.24        250.26         9.56 o                         
   1   5   8        311.45        271.78        12.45 o                         
   3   5   8         13.92          4.69         3.71 o                         
   5   5   8        263.69        283.89        13.07 o                         
   7   5   8       5795.80       6218.49        73.60 o                         
   9   5   8        283.24        278.26        13.28 o                         
  11   5   8        426.98        454.71        18.73 o                         
  13   5   8          4.04          2.88         6.52 o                         
 -12   6   8          2.60          6.78         2.72 o                         
 -10   6   8         12.78         15.23         3.95 o                         
  -8   6   8        256.09        302.25        11.69 o                         
  -6   6   8        173.53        193.64         9.91 o                         
  -4   6   8        237.08        262.38        10.34 o                         
  -2   6   8         54.54         24.91         4.76 o                         
   0   6   8        264.73        274.11        13.24 o                         
   2   6   8        888.19        909.39        28.39 o                         
   4   6   8        495.72        480.71        20.37 o                         
   6   6   8        104.76        141.78        18.37 o                         
   8   6   8         12.30         19.31         6.28 o                         
  10   6   8         95.57         56.07        13.41 o                         
  -9   7   8          8.31          3.48         3.13 o                         
  -7   7   8        713.83        766.23        17.10 o                         
  -5   7   8        649.65        658.59        16.89 o                         
  -3   7   8         37.67         32.06         4.45 o                         
  -1   7   8        156.10        185.53        11.50 o                         
   1   7   8        364.46        367.85        15.97 o                         
   3   7   8        180.21        163.48        10.57 o                         
   5   7   8        232.58        284.66        13.35 o                         
   7   7   8        250.50        230.99        13.21 o                         
   9   7   8         55.38         38.47         5.35 o                         
  -6   8   8         34.90         48.33         5.05 o                         
  -4   8   8        253.48        265.88        11.71 o                         
  -2   8   8          1.32         -3.16         3.16 o                         
   0   8   8        109.03        134.25         8.99 o                         
   2   8   8        231.06        229.56        12.98 o                         
   4   8   8        428.77        476.41        21.12 o                         
   6   8   8        908.90        910.80       144.55 o                         
  -1   9   8         29.92         22.53        17.18 o                         
   1   9   8         84.83         95.16        12.66 o                         
 -14   1   9         70.80         74.43         7.44 o                         
 -12   1   9        552.78        509.78        15.09 o                         
 -10   1   9        764.30        701.45        16.57 o                         
  -8   1   9        101.06         85.10         5.04 o                         
  -6   1   9        417.47        388.86         9.53 o                         
  -4   1   9       9348.36      10476.73       128.75 o                         
  -2   1   9        275.53        168.62        12.16 o                         
   0   1   9        160.65        165.60        22.80 o                         
   2   1   9       5605.45       5570.00       153.83 o                         
   4   1   9       5210.93       5550.85        78.14 o                         
   6   1   9         15.69         17.72         3.79 o                         
   8   1   9        310.38        296.03        11.10 o                         
  10   1   9        395.41        409.08        16.43 o                         
  12   1   9          3.40          7.81         3.95 o                         
  14   1   9          2.34          8.93         4.88 o                         
 -15   2   9          3.17         -3.18         3.18 o                         
 -13   2   9          4.94          6.50         3.40 o                         
 -11   2   9        296.38        297.77        11.75 o                         
  -9   2   9       2909.11       2885.62        33.18 o                         
  -7   2   9       1028.47        950.33        18.84 o                         
  -5   2   9        297.29        256.79         8.33 o                         
  -3   2   9          0.94          5.56         6.37 o                         
  -1   2   9       1089.17        988.08        31.66 o                         
   1   2   9       9357.82       9549.99       109.35 o                         
   3   2   9       1704.77       1398.55       393.41 o                         
   5   2   9       2604.25       2460.36        45.65 o                         
   7   2   9       1729.93       1722.56        32.93 o                         
   9   2   9        281.44        289.00        14.74 o                         
  11   2   9        319.80        338.55        14.91 o                         
  13   2   9        154.53        151.92        11.50 o                         
  15   2   9          0.35          7.77         6.02 o                         
 -14   3   9          2.45         -3.05         4.42 o                         
 -12   3   9          0.64          0.15         4.48 o                         
 -10   3   9        496.40        478.14        13.63 o                         
  -8   3   9       5061.39       4946.61        42.57 o                         
  -6   3   9       1157.66       1110.66        14.92 o                         
  -4   3   9         18.40         11.75         2.62 o                         
  -2   3   9       2998.96       2989.53        32.74 o                         
   0   3   9        190.54        145.00         6.41 o                         
   2   3   9       3777.81       3821.33        59.64 o                         
   4   3   9         86.59         87.22         7.43 o                         
   6   3   9        117.90        134.93         8.68 o                         
   8   3   9          3.15          2.44         4.28 o                         
  10   3   9        209.21        191.72        16.68 o                         
  12   3   9          6.79          3.89         4.20 o                         
  14   3   9          2.13          5.19         4.95 o                         
 -13   4   9        330.89        352.56        13.47 o                         
 -11   4   9        254.77        286.92        12.43 o                         
  -9   4   9       2979.92       3071.99        36.66 o                         
  -7   4   9       1412.90       1516.69        26.72 o                         
  -5   4   9       1199.90       1242.18        19.08 o                         
  -3   4   9        733.02        770.75        13.53 o                         
  -1   4   9        920.98        906.42        13.54 o                         
   1   4   9        694.68        702.40        14.44 o                         
   3   4   9        163.54        138.74         8.29 o                         
   5   4   9        748.59        725.28        22.15 o                         
   7   4   9       2310.92       2323.86        36.46 o                         
   9   4   9        720.90        751.41        31.89 o                         
  11   4   9          0.21          1.62         6.29 o                         
  13   4   9        235.64        218.70        13.91 o                         
 -12   5   9         33.06         23.63         3.99 o                         
 -10   5   9          7.52          7.47         4.22 o                         
  -8   5   9        240.12        251.85        11.19 o                         
  -6   5   9         63.47         70.55         5.93 o                         
  -4   5   9         85.89        102.52         5.96 o                         
  -2   5   9         23.99         21.73         3.55 o                         
   0   5   9         64.54         48.49         4.84 o                         
   2   5   9         63.01         52.90         5.83 o                         
   4   5   9        303.64        306.52        13.25 o                         
   6   5   9       2617.69       2904.84        42.38 o                         
   8   5   9        460.25        474.03        16.17 o                         
  10   5   9         47.70         55.19         7.82 o                         
  12   5   9         20.26         15.83         4.24 o                         
 -11   6   9          0.50          1.68         2.87 o                         
  -9   6   9        720.20        766.48        19.19 o                         
  -7   6   9       1380.13       1531.68        25.70 o                         
  -5   6   9        112.41         90.22         6.46 o                         
  -3   6   9        536.58        513.43        14.18 o                         
  -1   6   9         82.57         67.76         6.68 o                         
   1   6   9          0.06          0.73         4.92 o                         
   3   6   9         72.14         82.01         9.35 o                         
   5   6   9        108.12         83.31         9.50 o                         
   7   6   9       1799.53       1854.28        34.10 o                         
   9   6   9         74.40         78.41        11.21 o                         
  11   6   9         16.28         15.17         7.08 o                         
 -10   7   9          3.72          1.01         4.13 o                         
  -8   7   9         46.55         50.89         5.31 o                         
  -6   7   9         23.77         23.84         4.15 o                         
  -4   7   9          0.37          1.07         3.69 o                         
  -2   7   9          8.79          7.59         4.04 o                         
   0   7   9        272.08        259.56        13.47 o                         
   2   7   9         12.30         14.76         6.60 o                         
   4   7   9         12.92          8.17         6.22 o                         
   6   7   9        122.83        121.64         9.25 o                         
   8   7   9          0.02          2.33         3.34 o                         
  -7   8   9        245.77        265.90        14.67 o                         
  -5   8   9         50.86         45.52         5.15 o                         
  -3   8   9         14.68         16.95         4.24 o                         
  -1   8   9         72.77         75.08         8.50 o                         
   1   8   9         36.64         21.28         4.87 o                         
   3   8   9        190.07        203.21        13.38 o                         
   5   8   9         79.04         66.20         7.73 o                         
 -14   0  10        504.87        538.59        38.36 o                         
 -12   0  10       2579.07       2459.75        62.06 o                         
 -10   0  10        517.49        536.96        21.49 o                         
  -8   0  10         58.07         74.24         7.05 o                         
  -6   0  10        134.44        174.52         8.81 o                         
  -4   0  10        239.39        177.15        25.07 o                         
  -2   0  10       2736.97       2499.14        83.87 o                         
   0   0  10        631.24        442.36        25.76 o                         
   2   0  10       5218.80       5195.00        98.92 o                         
   4   0  10        298.70        276.50        18.66 o                         
   6   0  10          3.86          2.61         4.01 o                         
   8   0  10        831.79        894.44        29.78 o                         
  10   0  10        690.62        650.43        27.03 o                         
  12   0  10          0.01         -2.21         5.48 o                         
  14   0  10         10.59         13.04         8.02 o                         
 -15   1  10         14.70          8.93         6.05 o                         
 -13   1  10        134.31        124.73         8.32 o                         
 -11   1  10          1.79          2.81         3.95 o                         
  -9   1  10        649.67        611.66        14.72 o                         
  -7   1  10        695.07        671.44        12.49 o                         
  -5   1  10         11.57          6.57         2.38 o                         
  -3   1  10       2524.54       2106.34       245.91 o                         
  -1   1  10        940.18        973.69        41.40 o                         
   1   1  10        194.18        180.93        13.75 o                         
   3   1  10       3610.97       3674.46        71.00 o                         
   5   1  10        360.71        378.79        12.60 o                         
   7   1  10       2415.61       2341.94        50.99 o                         
   9   1  10         94.22         78.82         6.26 o                         
  11   1  10         72.19         69.68         7.37 o                         
  13   1  10        186.37        180.50        11.97 o                         
  15   1  10         11.71          3.58         7.15 o                         
 -14   2  10          0.05         -3.17         3.17 o                         
 -12   2  10        130.40        127.20         7.22 o                         
 -10   2  10        699.59        714.22        20.17 o                         
  -8   2  10        663.11        647.38        17.06 o                         
  -6   2  10        765.69        729.74        12.73 o                         
  -4   2  10        991.99        874.87        20.29 o                         
  -2   2  10       1837.16       1733.18        30.93 o                         
   0   2  10       1783.89       1593.14        46.03 o                         
   2   2  10        882.35        892.73        21.36 o                         
   4   2  10       2782.19       2635.24        56.91 o                         
   6   2  10         60.06         48.18         7.23 o                         
   8   2  10        120.52        124.52        10.25 o                         
  10   2  10        276.45        280.53        15.33 o                         
  12   2  10        152.48        164.99        22.44 o                         
  14   2  10         12.93         13.85         4.01 o                         
 -13   3  10         51.21         39.95         5.00 o                         
 -11   3  10        512.65        496.78        21.23 o                         
  -9   3  10         31.71         32.91         3.92 o                         
  -7   3  10       1640.27       1649.99        25.56 o                         
  -5   3  10         48.37         34.70         3.00 o                         
  -3   3  10        767.55        804.58        15.92 o                         
  -1   3  10        185.41        255.46         8.06 o                         
   1   3  10          0.17         -0.64         4.00 o                         
   3   3  10         61.11         42.71         4.60 o                         
   5   3  10        126.98        129.23        11.79 o                         
   7   3  10         34.65         44.49         7.40 o                         
   9   3  10       1039.70       1114.34        30.16 o                         
  11   3  10        196.82        219.65        16.52 o                         
  13   3  10          9.50          9.87         4.30 o                         
 -14   4  10        177.54        168.87        17.18 o                         
 -12   4  10        112.03        128.49         9.04 o                         
 -10   4  10         94.84        104.60         7.33 o                         
  -8   4  10       8810.29       9709.43        97.78 o                         
  -6   4  10         44.07         46.17         4.33 o                         
  -4   4  10         75.23         76.35         5.30 o                         
  -2   4  10         11.21          8.40         2.66 o                         
   0   4  10       1063.16       1084.18        15.69 o                         
   2   4  10       1360.29       1534.90        25.93 o                         
   4   4  10         11.00         10.38         3.75 o                         
   6   4  10          4.63          6.74         4.36 o                         
   8   4  10       1217.55       1339.34        33.20 o                         
  10   4  10         12.36         12.66         6.73 o                         
  12   4  10        186.60        163.22        10.69 o                         
 -13   5  10         96.11        110.08        14.17 o                         
 -11   5  10        153.61        159.51         8.70 o                         
  -9   5  10         52.54         51.73         5.49 o                         
  -7   5  10         35.42         31.73         5.23 o                         
  -5   5  10        556.28        592.41        13.69 o                         
  -3   5  10        137.89        138.93         6.72 o                         
  -1   5  10        169.11        189.01         8.70 o                         
   1   5  10         28.18         23.49         4.28 o                         
   3   5  10        196.48        202.43        11.17 o                         
   5   5  10       1531.78       1627.43        33.14 o                         
   7   5  10        625.57        655.52        21.47 o                         
   9   5  10          5.11          2.71         4.71 o                         
  11   5  10          7.48         10.17         4.85 o                         
 -10   6  10          9.80         15.92         3.74 o                         
  -8   6  10        126.67        131.24         8.84 o                         
  -6   6  10        678.59        782.03        18.49 o                         
  -4   6  10          8.90          2.73         3.60 o                         
  -2   6  10         78.31         65.29         5.92 o                         
   0   6  10         11.89         14.35         5.24 o                         
   2   6  10        186.22        201.75        11.87 o                         
   4   6  10        776.63        792.60        26.20 o                         
   6   6  10       1767.56       1831.68        33.52 o                         
   8   6  10        105.12         79.86         8.20 o                         
  10   6  10        188.94        136.04        31.15 o                         
  -9   7  10        192.84        223.02         8.66 o                         
  -7   7  10         13.98         30.06         4.63 o                         
  -5   7  10         26.48         31.59         4.61 o                         
  -3   7  10        275.29        250.01        11.22 o                         
  -1   7  10        253.60        253.44        11.71 o                         
   1   7  10         17.66         10.96         6.59 o                         
   3   7  10         45.05         38.25         5.89 o                         
   5   7  10         10.27         10.04         5.08 o                         
   7   7  10        831.34        755.34        38.36 o                         
   9   7  10          8.74          6.52         6.39 o                         
  -6   8  10          0.37          5.33         5.92 o                         
  -4   8  10        202.19        208.98        11.44 o                         
  -2   8  10        252.79        250.07        13.12 o                         
   0   8  10          2.14          4.21         4.51 o                         
   2   8  10         93.51         99.95         8.26 o                         
   4   8  10        142.17        133.91         9.66 o                         
 -14   1  11        163.13        144.35        17.80 o                         
 -12   1  11        161.33        138.94         8.98 o                         
 -10   1  11         76.71         74.77         5.44 o                         
  -8   1  11        194.56        193.74         7.52 o                         
  -6   1  11        121.10        110.20         4.94 o                         
  -4   1  11        347.62        322.66         8.79 o                         
  -2   1  11        617.19        661.42        36.41 o                         
   0   1  11        582.15        505.74        31.24 o                         
   2   1  11       4447.95       4485.19        80.75 o                         
   4   1  11         80.30         91.77         6.95 o                         
   6   1  11        399.81        428.79        17.14 o                         
   8   1  11         10.63          7.95         9.32 o                         
  10   1  11        194.06        189.00        11.62 o                         
  12   1  11         27.03         26.01         4.98 o                         
  14   1  11         24.34         20.19         4.52 o                         
 -15   2  11          2.30         -6.77         6.77 o                         
 -13   2  11        266.48        253.73        10.98 o                         
 -11   2  11         31.62         32.71         5.14 o                         
  -9   2  11          0.39          0.54         2.91 o                         
  -7   2  11        701.11        714.78        13.76 o                         
  -5   2  11          2.44          0.88         2.27 o                         
  -3   2  11       1977.90       1733.82        31.98 o                         
  -1   2  11        368.40        312.15         8.70 o                         
   1   2  11        931.86        961.34        19.45 o                         
   3   2  11       2212.50       2203.79       101.06 o                         
   5   2  11        426.78        450.29        18.92 o                         
   7   2  11        266.34        248.50        16.58 o                         
   9   2  11       3156.17       3242.09        60.88 o                         
  11   2  11        269.66        304.41        15.11 o                         
  13   2  11         70.47         74.76        14.61 o                         
 -14   3  11         17.45          2.99         5.39 o                         
 -12   3  11        580.09        577.48        20.65 o                         
 -10   3  11        754.45        773.23        26.66 o                         
  -8   3  11        359.44        355.44         9.36 o                         
  -6   3  11        114.09        124.75         5.58 o                         
  -4   3  11          7.43         12.81         2.68 o                         
  -2   3  11       4544.08       4549.36        76.95 o                         
   0   3  11        325.34        362.34        12.34 o                         
   2   3  11         74.19         46.37         3.60 o                         
   4   3  11        746.83        723.73        31.86 o                         
   6   3  11         26.57         19.79         4.01 o                         
   8   3  11       3098.35       3394.07        81.64 o                         
  10   3  11        572.64        613.76        21.97 o                         
  12   3  11        161.70        147.92        10.96 o                         
 -13   4  11         26.96         33.33         4.89 o                         
 -11   4  11         12.99         13.84         4.94 o                         
  -9   4  11       1632.30       1763.34        27.49 o                         
  -7   4  11        459.02        437.64        12.57 o                         
  -5   4  11       4365.03       4677.21        53.11 o                         
  -3   4  11        763.64        777.01        15.60 o                         
  -1   4  11        403.85        403.33         9.24 o                         
   1   4  11        239.78        237.35        10.67 o                         
   3   4  11         95.10         73.33         6.56 o                         
   5   4  11          0.42         -0.78         3.70 o                         
   7   4  11        232.67        252.99        13.02 o                         
   9   4  11         61.69         89.22        11.19 o                         
  11   4  11        192.02        201.60        29.21 o                         
  13   4  11        117.96        103.93         9.54 o                         
 -12   5  11          0.57         -3.14         3.40 o                         
 -10   5  11         67.69         66.97         6.31 o                         
  -8   5  11          0.39          1.81         3.77 o                         
  -6   5  11        503.27        572.85        14.82 o                         
  -4   5  11         35.53         37.39         4.39 o                         
  -2   5  11         66.73         56.24         4.94 o                         
   0   5  11        220.88        230.25         9.73 o                         
   2   5  11        850.08        915.98        22.81 o                         
   4   5  11       1117.93       1180.59        27.10 o                         
   6   5  11        117.40        126.91         8.92 o                         
   8   5  11        622.58        675.37        23.47 o                         
  10   5  11         61.34         37.23        11.10 o                         
  12   5  11         62.49         24.70         7.65 o                         
 -11   6  11        105.91        119.06        10.29 o                         
  -9   6  11        220.58        220.18         9.96 o                         
  -7   6  11       4120.87       4615.76        47.42 o                         
  -5   6  11         85.92         99.73         6.60 o                         
  -3   6  11        415.66        364.81        11.92 o                         
  -1   6  11         54.21         65.83         6.73 o                         
   1   6  11         11.64          9.39         4.89 o                         
   3   6  11        212.92        212.69        14.03 o                         
   5   6  11        451.58        448.53        20.02 o                         
   7   6  11        331.44        361.13        19.69 o                         
   9   6  11         17.11          9.27         4.95 o                         
  -8   7  11        426.15        462.03        18.25 o                         
  -6   7  11        508.30        580.52        15.87 o                         
  -4   7  11         50.71         45.94         5.08 o                         
  -2   7  11        292.86        329.88        12.59 o                         
   0   7  11         57.58         68.48         7.19 o                         
   2   7  11          7.66          7.59         5.84 o                         
   4   7  11         71.97         63.71         6.92 o                         
   6   7  11        377.61        444.50        17.58 o                         
   8   7  11        469.70        377.19        84.06 o                         
  -5   8  11          7.05          9.08         4.74 o                         
  -3   8  11        398.55        412.43        15.34 o                         
  -1   8  11         70.89         79.55         7.55 o                         
   1   8  11         89.51         85.75        10.08 o                         
   3   8  11         49.41         50.58         8.53 o                         
   5   8  11        232.75        205.98        17.80 o                         
 -14   0  12          0.17          6.52         9.28 o                         
 -12   0  12         12.88         18.65         7.78 o                         
 -10   0  12        465.66        407.86        20.04 o                         
  -8   0  12          9.57         16.27         4.96 o                         
  -6   0  12          0.77          0.88         3.59 o                         
  -4   0  12       1107.81       1035.89        21.81 o                         
  -2   0  12       9502.21       8770.82       280.32 o                         
   0   0  12       1239.74        979.88       106.10 o                         
   2   0  12          1.10          7.50         3.19 o                         
   4   0  12         87.26        132.03         9.66 o                         
   6   0  12         68.32         67.78         7.94 o                         
   8   0  12        237.45        250.61        15.64 o                         
  10   0  12       3321.46       3129.53       393.04 o                         
  12   0  12        421.81        420.12        29.84 o                         
  14   0  12          0.25          2.13         5.77 o                         
 -15   1  12          2.89         13.41         8.27 o                         
 -13   1  12          6.62         11.68         4.33 o                         
 -11   1  12         83.61         54.92         6.08 o                         
  -9   1  12        235.92        192.87         8.07 o                         
  -7   1  12         32.87         31.22         3.71 o                         
  -5   1  12        399.22        377.58        14.25 o                         
  -3   1  12         18.01          9.07         2.54 o                         
  -1   1  12       1610.36       1557.62        22.67 o                         
   1   1  12          8.56         21.61         2.92 o                         
   3   1  12         53.47         48.46         3.53 o                         
   5   1  12       1438.09       1378.90        46.17 o                         
   7   1  12        650.81        697.33        23.05 o                         
   9   1  12        976.94        976.53        27.76 o                         
  11   1  12        622.67        622.63        27.26 o                         
  13   1  12        114.53        125.53        11.79 o                         
 -14   2  12         67.04         64.55        30.21 o                         
 -12   2  12         95.66         75.03         6.62 o                         
 -10   2  12         60.47         55.27         5.82 o                         
  -8   2  12         91.79         83.56         5.87 o                         
  -6   2  12        302.10        279.24         8.26 o                         
  -4   2  12        279.47        281.69        11.23 o                         
  -2   2  12       3474.95       3420.44        28.92 o                         
   0   2  12         42.06         39.53         3.14 o                         
   2   2  12        161.38        139.20         5.74 o                         
   4   2  12        316.09        326.64        10.71 o                         
   6   2  12       1104.77       1147.19        31.63 o                         
   8   2  12       2193.36       2322.14        52.45 o                         
  10   2  12       2302.97       2510.99        49.07 o                         
  12   2  12         33.62         25.75         7.47 o                         
  14   2  12          1.60          3.26        10.59 o                         
 -13   3  12         15.08         15.55         4.57 o                         
 -11   3  12         63.92         53.22         5.62 o                         
  -9   3  12         15.26         14.69         4.33 o                         
  -7   3  12       2140.03       2175.48        27.30 o                         
  -5   3  12        772.67        751.06        13.99 o                         
  -3   3  12        280.49        282.58         7.43 o                         
  -1   3  12          7.92          4.68         2.41 o                         
   1   3  12          6.68         11.30         3.31 o                         
   3   3  12        340.02        349.63        11.53 o                         
   5   3  12        210.05        198.31        10.16 o                         
   7   3  12        964.83        910.27        37.33 o                         
   9   3  12        230.03        218.81        10.70 o                         
  11   3  12          2.63          2.62         3.84 o                         
  13   3  12         17.72         18.40         4.64 o                         
 -12   4  12         15.72         18.82         4.10 o                         
 -10   4  12        260.07        243.82        12.21 o                         
  -8   4  12         38.06         50.42         5.69 o                         
  -6   4  12       7403.51       7771.29        88.53 o                         
  -4   4  12         22.14         29.45         4.00 o                         
  -2   4  12        650.89        675.14        15.67 o                         
   0   4  12        671.14        643.76        18.14 o                         
   2   4  12         77.09         51.55         7.19 o                         
   4   4  12        822.68        852.91        25.26 o                         
   6   4  12         26.45         24.69         6.42 o                         
   8   4  12        749.15        851.19        32.88 o                         
  10   4  12        129.55        121.75        16.24 o                         
  12   4  12          0.08         -1.38         3.02 o                         
 -11   5  12        106.10         94.08         9.59 o                         
  -9   5  12         20.21         15.04         3.51 o                         
  -7   5  12        433.42        493.79        14.96 o                         
  -5   5  12          1.41          0.31         3.57 o                         
  -3   5  12        457.71        471.89        13.27 o                         
  -1   5  12        962.87        954.62        20.94 o                         
   1   5  12        131.45        124.06        12.33 o                         
   3   5  12        293.16        292.92        13.91 o                         
   5   5  12        889.36        971.80        24.92 o                         
   7   5  12         60.00         77.50         7.45 o                         
   9   5  12       1037.09       1056.44        34.98 o                         
  11   5  12        125.35         82.56         8.95 o                         
 -10   6  12         45.47         56.54         6.21 o                         
  -8   6  12        112.11        126.76         7.91 o                         
  -6   6  12          0.06          0.64         4.29 o                         
  -4   6  12         18.62          8.30         3.74 o                         
  -2   6  12         11.14         17.83         4.27 o                         
   0   6  12        239.01        225.41        12.47 o                         
   2   6  12         50.89         39.77         5.83 o                         
   4   6  12        262.02        245.45        18.39 o                         
   6   6  12        182.92        204.38        13.66 o                         
   8   6  12        148.62        144.59        19.75 o                         
  10   6  12        115.89         79.61        11.66 o                         
  -7   7  12        110.53        126.94         9.88 o                         
  -5   7  12        849.99        914.61        24.77 o                         
  -3   7  12        319.11        301.09        16.45 o                         
  -1   7  12        444.09        436.16        15.75 o                         
   1   7  12          0.46         -5.56         5.56 o                         
   3   7  12         24.76         35.77         8.65 o                         
   5   7  12          3.00          1.31         4.20 o                         
   7   7  12          9.73         13.27         4.47 o                         
  -4   8  12         12.36          9.03         5.64 o                         
  -2   8  12         19.86          4.07         5.07 o                         
   0   8  12        156.68        145.97        14.37 o                         
   2   8  12         13.89         21.58        12.35 o                         
   4   8  12          1.30         -0.50         4.76 o                         
 -14   1  13         73.23         91.77        11.91 o                         
 -12   1  13         71.03         50.57         6.86 o                         
 -10   1  13        868.67        628.99        20.00 o                         
  -8   1  13         10.96          7.45         3.35 o                         
  -6   1  13        605.10        598.99        17.45 o                         
  -4   1  13         41.78         48.57         4.10 o                         
  -2   1  13       2745.88       2733.69        29.99 o                         
   0   1  13         23.26         26.55         2.89 o                         
   2   1  13          1.43          4.45         2.34 o                         
   4   1  13       6195.21       6168.49        80.67 o                         
   6   1  13        919.81        962.59        24.80 o                         
   8   1  13          6.29          1.35         5.74 o                         
  10   1  13         74.14         83.47        11.83 o                         
  12   1  13        619.84        595.35        20.37 o                         
  14   1  13          9.48          7.65         6.39 o                         
 -13   2  13         93.99         80.27        11.91 o                         
 -11   2  13          7.22          4.81         3.67 o                         
  -9   2  13        126.02        133.09         7.54 o                         
  -7   2  13          0.01         -2.52         3.19 o                         
  -5   2  13       4681.31       4524.73        73.71 o                         
  -3   2  13         52.98         48.87         3.86 o                         
  -1   2  13       1180.60       1292.60        15.79 o                         
   1   2  13        111.34        122.69         5.34 o                         
   3   2  13        301.26        326.27         9.93 o                         
   5   2  13       1148.65       1169.06        31.32 o                         
   7   2  13       1715.62       1746.25        40.68 o                         
   9   2  13        723.87        761.97        22.13 o                         
  11   2  13         55.99         59.35         5.89 o                         
  13   2  13         66.63         63.52         6.33 o                         
 -12   3  13        111.06        101.23         8.75 o                         
 -10   3  13        462.25        437.45        19.17 o                         
  -8   3  13         95.69         92.61         6.33 o                         
  -6   3  13       3004.07       3088.38        31.22 o                         
  -4   3  13        955.41        970.43        19.06 o                         
  -2   3  13        626.46        620.78        12.41 o                         
   0   3  13       1185.50       1153.39        20.41 o                         
   2   3  13         28.68         17.44         3.53 o                         
   4   3  13         41.32         26.61         4.30 o                         
   6   3  13        330.02        306.75        15.59 o                         
   8   3  13         12.90          7.85         3.78 o                         
  10   3  13          4.15          3.98         3.62 o                         
  12   3  13        186.59        152.75        12.30 o                         
 -11   4  13         46.27         47.79         5.87 o                         
  -9   4  13        273.25        289.38        13.62 o                         
  -7   4  13       3817.19       3982.21        40.64 o                         
  -5   4  13       1157.19       1278.27        22.73 o                         
  -3   4  13        122.27        129.03         7.78 o                         
  -1   4  13        622.40        615.07        16.82 o                         
   1   4  13         25.86         31.77         6.54 o                         
   3   4  13         51.25         47.57         7.43 o                         
   5   4  13          6.75          0.86         5.81 o                         
   7   4  13        164.48        179.42        16.13 o                         
   9   4  13        711.92        784.76        29.56 o                         
  11   4  13         25.40         23.34         5.22 o                         
 -10   5  13        129.04        137.89        14.71 o                         
  -8   5  13          2.20         -2.18         3.20 o                         
  -6   5  13        462.55        515.99        13.82 o                         
  -4   5  13        227.20        235.17        10.67 o                         
  -2   5  13        416.77        453.15        17.48 o                         
   0   5  13        202.84        158.91        13.84 o                         
   2   5  13        185.56        206.94        14.15 o                         
   4   5  13         25.41         34.65         7.22 o                         
   6   5  13        212.77        215.18        14.01 o                         
   8   5  13       1019.03       1067.18        33.48 o                         
  10   5  13        108.94         47.51         7.28 o                         
  -9   6  13          0.06          1.94         3.64 o                         
  -7   6  13       1438.43       1587.85        29.14 o                         
  -5   6  13        915.70        982.40        24.89 o                         
  -3   6  13         43.71         32.92         5.49 o                         
  -1   6  13          7.05         10.45         4.90 o                         
   1   6  13        317.48        261.95        12.70 o                         
   3   6  13        182.12        190.17        13.36 o                         
   5   6  13        302.00        329.06        40.62 o                         
   7   6  13          8.90          3.10         4.27 o                         
   9   6  13          1.15         -6.27         7.02 o                         
  -6   7  13        110.95        127.40         8.75 o                         
  -4   7  13         12.07          9.89         4.23 o                         
  -2   7  13         29.46         17.81         6.95 o                         
   0   7  13          9.17          6.35         9.02 o                         
   2   7  13          2.86         10.43         6.20 o                         
   4   7  13         41.66         37.08         8.19 o                         
   6   7  13         95.95        120.91        10.56 o                         
  -3   8  13         38.05         48.02         9.28 o                         
  -1   8  13          2.15          0.62         6.08 o                         
   1   8  13        210.01        211.74        14.79 o                         
 -14   0  14        120.17        208.49        19.81 o                         
 -12   0  14         44.51         46.80         9.59 o                         
 -10   0  14       3696.16       3403.70        75.59 o                         
  -8   0  14        378.85        387.26        16.70 o                         
  -6   0  14        357.12        348.11        17.49 o                         
  -4   0  14        176.25        152.11         9.71 o                         
  -2   0  14        268.27        278.88        11.93 o                         
   0   0  14         17.23         10.23         3.54 o                         
   2   0  14        628.52        607.85        20.02 o                         
   4   0  14         98.36         90.84         8.26 o                         
   6   0  14         79.97         86.33         8.46 o                         
   8   0  14        232.39        278.70        28.46 o                         
  10   0  14       3158.45       3541.59        93.15 o                         
  12   0  14       1280.44       1299.73        35.75 o                         
 -13   1  14         11.99          5.16         3.89 o                         
 -11   1  14        232.90        225.97        10.40 o                         
  -9   1  14        303.22        300.09        11.27 o                         
  -7   1  14        151.71        139.02         7.63 o                         
  -5   1  14        421.93        437.92        12.97 o                         
  -3   1  14        308.55        308.22         9.00 o                         
  -1   1  14         28.00         33.19         3.30 o                         
   1   1  14          4.17          3.65         2.28 o                         
   3   1  14        662.05        640.77        13.19 o                         
   5   1  14        183.29        187.33         8.27 o                         
   7   1  14         94.34         90.31         7.06 o                         
   9   1  14          0.61          0.99         4.59 o                         
  11   1  14         45.70         41.58         5.48 o                         
  13   1  14        146.87        154.55         8.22 o                         
 -12   2  14          2.83          9.09         5.03 o                         
 -10   2  14         71.38         58.05         4.89 o                         
  -8   2  14        102.98        100.21         6.21 o                         
  -6   2  14         93.61         93.49         6.03 o                         
  -4   2  14       6821.25       6581.94       135.97 o                         
  -2   2  14        170.29        159.44         5.95 o                         
   0   2  14       1522.04       1479.40        18.66 o                         
   2   2  14        193.74        189.80         7.54 o                         
   4   2  14        183.83        189.90         8.20 o                         
   6   2  14       1034.44       1000.66        21.24 o                         
   8   2  14         27.83         22.29         4.89 o                         
  10   2  14         12.04         25.79         4.24 o                         
  12   2  14         82.18         75.21         5.63 o                         
 -13   3  14         45.60         61.43         8.21 o                         
 -11   3  14         74.33         61.68         7.85 o                         
  -9   3  14        146.20        115.04         7.30 o                         
  -7   3  14        147.79        156.86         7.85 o                         
  -5   3  14       1978.95       2089.11        31.42 o                         
  -3   3  14        285.66        230.12         8.58 o                         
  -1   3  14        590.01        619.45        13.61 o                         
   1   3  14          0.03         -5.10         5.10 o                         
   3   3  14        120.32        143.10         7.87 o                         
   5   3  14        830.93        852.39        19.35 o                         
   7   3  14        674.46        667.40        27.20 o                         
   9   3  14         74.01         65.79         5.67 o                         
  11   3  14       1047.03        911.69        47.37 o                         
 -12   4  14         34.14         32.71         7.52 o                         
 -10   4  14          3.92          8.00         3.40 o                         
  -8   4  14        121.06        124.44         8.34 o                         
  -6   4  14        340.22        370.79        12.80 o                         
  -4   4  14        450.19        476.62        15.73 o                         
  -2   4  14         71.97         67.44         7.16 o                         
   0   4  14        753.65        767.84        19.19 o                         
   2   4  14         11.52          3.41         4.76 o                         
   4   4  14         58.44         51.48         8.08 o                         
   6   4  14         47.96         42.00         7.26 o                         
   8   4  14        945.37       1049.35        47.64 o                         
  10   4  14         84.72         73.47         7.69 o                         
 -11   5  14        122.22        122.51        10.98 o                         
  -9   5  14         38.20         27.55         6.97 o                         
  -7   5  14         14.04         14.39         3.71 o                         
  -5   5  14       3015.78       3396.68        41.15 o                         
  -3   5  14       1612.54       1690.26        32.89 o                         
  -1   5  14        615.39        672.57        30.58 o                         
   1   5  14        278.34        257.17        15.53 o                         
   3   5  14         67.53         67.19         9.07 o                         
   5   5  14        234.54        229.11        14.19 o                         
   7   5  14         44.67         35.07         8.15 o                         
   9   5  14        188.53        183.15        80.55 o                         
  -8   6  14        567.60        615.29        27.83 o                         
  -6   6  14        190.41        235.73        16.04 o                         
  -4   6  14          2.87          0.51         5.03 o                         
  -2   6  14        251.44        238.88        18.06 o                         
   0   6  14         15.84         13.17         7.73 o                         
   2   6  14        356.48        347.49        17.00 o                         
   4   6  14          8.55          8.35         5.30 o                         
   6   6  14        498.80        457.64        51.09 o                         
   8   6  14          5.45          8.65         7.02 o                         
  -5   7  14        336.78        389.50        35.23 o                         
  -3   7  14         44.93         45.10         7.69 o                         
  -1   7  14         52.59         59.32         9.14 o                         
   1   7  14         88.51         89.00        10.89 o                         
   3   7  14         13.63          9.08         5.34 o                         
   5   7  14         73.64         79.18        11.35 o                         
 -12   1  15         60.75         40.34         5.51 o                         
 -10   1  15         65.65         48.96         5.36 o                         
  -8   1  15        127.75         99.42         7.10 o                         
  -6   1  15        155.01        165.41         9.09 o                         
  -4   1  15        283.69        273.99         9.06 o                         
  -2   1  15        389.14        411.98        10.02 o                         
   0   1  15         34.43         42.01         3.88 o                         
   2   1  15        424.60        405.53        11.06 o                         
   4   1  15         38.95         43.62         4.69 o                         
   6   1  15        294.30        278.95        12.32 o                         
   8   1  15         55.76         62.90         6.53 o                         
  10   1  15        358.58        363.08        15.10 o                         
  12   1  15       1424.73       1466.68        57.37 o                         
 -13   2  15         46.52         40.23         9.03 o                         
 -11   2  15        141.65        151.52        11.53 o                         
  -9   2  15        568.55        509.60        15.12 o                         
  -7   2  15        262.70        287.95        11.58 o                         
  -5   2  15         86.24         74.76         5.22 o                         
  -3   2  15       1104.28       1040.51        25.01 o                         
  -1   2  15         89.55         82.67         4.78 o                         
   1   2  15       1533.40       1611.08        22.28 o                         
   3   2  15        303.05        303.14         9.84 o                         
   5   2  15        122.24        103.58         8.24 o                         
   7   2  15          9.40          8.78         4.26 o                         
   9   2  15        905.18        936.18        19.25 o                         
  11   2  15        160.21        159.45         8.18 o                         
 -12   3  15          0.12         -5.27         5.27 o                         
 -10   3  15         39.66         31.51         6.64 o                         
  -8   3  15         11.41          8.28         3.40 o                         
  -6   3  15       2458.49       2615.81        34.66 o                         
  -4   3  15       1086.56       1122.94        20.32 o                         
  -2   3  15        239.42        218.83         8.55 o                         
   0   3  15        303.81        293.34        11.41 o                         
   2   3  15        342.76        291.90        11.49 o                         
   4   3  15         41.44         34.73         4.74 o                         
   6   3  15        595.18        639.45        20.50 o                         
   8   3  15         41.11         43.75         5.51 o                         
  10   3  15        858.00        798.85        19.20 o                         
  12   3  15         81.89         84.75        11.53 o                         
 -11   4  15         27.42         21.45         4.22 o                         
  -9   4  15         31.34         34.11         5.51 o                         
  -7   4  15         45.68         44.95         5.63 o                         
  -5   4  15        143.85        140.12         9.09 o                         
  -3   4  15       1042.19       1170.82        32.41 o                         
  -1   4  15        108.15        108.70         8.15 o                         
   1   4  15       2000.25       2135.33        36.85 o                         
   3   4  15         35.46         45.56         7.82 o                         
   5   4  15         54.32         69.34         7.53 o                         
   7   4  15        239.61        273.48        19.06 o                         
   9   4  15         41.08         31.62         5.85 o                         
  11   4  15         60.40         45.89         9.15 o                         
 -10   5  15          0.49          1.91         4.29 o                         
  -8   5  15         18.20         25.19         4.62 o                         
  -6   5  15          3.14          6.75         5.15 o                         
  -4   5  15       2051.08       2316.66        44.56 o                         
  -2   5  15        447.82        478.94        25.44 o                         
   0   5  15        295.85        316.59        16.56 o                         
   2   5  15         62.75         56.47         7.51 o                         
   4   5  15         60.13         55.07         8.20 o                         
   6   5  15         78.77         79.50         7.13 o                         
   8   5  15         98.51         83.92        10.09 o                         
  -7   6  15         22.63         24.06         5.01 o                         
  -5   6  15        161.88        149.43        13.09 o                         
  -3   6  15         28.36         31.49         8.20 o                         
  -1   6  15        600.32        608.36        27.58 o                         
   1   6  15        683.75        724.57        30.06 o                         
   3   6  15        273.67        269.73        14.58 o                         
   5   6  15        189.58        179.22        16.12 o                         
   7   6  15         13.91         22.97         5.75 o                         
  -4   7  15        113.63         88.05        61.75 o                         
  -2   7  15         17.47          7.49         4.61 o                         
   0   7  15         15.08         21.97         8.65 o                         
   2   7  15        192.78        218.15        20.44 o                         
   4   7  15          5.77          1.00         9.53 o                         
 -12   0  16         75.05         36.18        11.85 o                         
 -10   0  16         22.84         22.00         6.52 o                         
  -8   0  16         31.84          2.89         5.87 o                         
  -6   0  16          6.00          6.96         5.86 o                         
  -4   0  16        737.32        781.46        22.32 o                         
  -2   0  16       6330.83       6428.69        86.82 o                         
   0   0  16       2835.82       2796.20        45.34 o                         
   2   0  16         36.00         37.26         6.72 o                         
   4   0  16         76.22         97.20         9.98 o                         
   6   0  16        858.01        874.19        26.90 o                         
   8   0  16        163.03        165.46        15.74 o                         
  10   0  16        324.68        339.48        23.63 o                         
  12   0  16        274.93        323.63        13.56 o                         
 -13   1  16          1.44          6.39         5.39 o                         
 -11   1  16          6.55          6.56         3.54 o                         
  -9   1  16         18.23         12.34         4.49 o                         
  -7   1  16        649.42        636.81        17.56 o                         
  -5   1  16          8.21          3.71         3.58 o                         
  -3   1  16        476.06        430.61        11.63 o                         
  -1   1  16        527.33        539.00        12.55 o                         
   1   1  16         19.68         17.41         3.10 o                         
   3   1  16         94.24         89.28         6.55 o                         
   5   1  16          0.62         -3.22         3.42 o                         
   7   1  16        537.35        534.92        16.80 o                         
   9   1  16          1.23         -4.43         4.43 o                         
  11   1  16        124.79        130.27         7.60 o                         
 -12   2  16         91.28         94.26        10.37 o                         
 -10   2  16         24.24         22.65         4.79 o                         
  -8   2  16          1.41          6.24         4.05 o                         
  -6   2  16        467.76        443.62        15.51 o                         
  -4   2  16       1109.80       1103.77        19.85 o                         
  -2   2  16         14.83         15.40         3.52 o                         
   0   2  16        126.93        134.00         8.87 o                         
   2   2  16          0.33         -2.57         2.82 o                         
   4   2  16         63.08         51.95         5.35 o                         
   6   2  16        135.06        134.60         9.08 o                         
   8   2  16        290.16        269.48        11.79 o                         
  10   2  16        278.64        267.58        12.36 o                         
  12   2  16        876.98        894.02        35.10 o                         
 -11   3  16          0.32          3.47         4.17 o                         
  -9   3  16          0.06          1.36         3.34 o                         
  -7   3  16        357.19        380.02        12.57 o                         
  -5   3  16        655.80        663.97        16.55 o                         
  -3   3  16       2922.01       2892.76        51.43 o                         
  -1   3  16         10.81          8.08         3.20 o                         
   1   3  16          0.12          4.82         3.09 o                         
   3   3  16        260.28        238.54         9.98 o                         
   5   3  16         98.52         82.99         7.18 o                         
   7   3  16         84.20         97.08         7.84 o                         
   9   3  16        286.16        227.52        19.35 o                         
  11   3  16         49.02         41.37         9.53 o                         
 -10   4  16          9.56          1.89         4.07 o                         
  -8   4  16          4.79          1.03         3.47 o                         
  -6   4  16          9.24         12.58         4.77 o                         
  -4   4  16       2383.99       2626.78        47.64 o                         
  -2   4  16         42.34         36.60         6.12 o                         
   0   4  16          1.96         -3.50         5.11 o                         
   2   4  16         49.36         39.55         6.63 o                         
   4   4  16        140.12        119.44        10.77 o                         
   6   4  16        270.18        302.28        15.91 o                         
   8   4  16          2.87         -2.06         4.20 o                         
  10   4  16       1006.62        803.96       215.83 o                         
  -9   5  16         69.53         59.08         7.36 o                         
  -7   5  16         17.90         10.95         3.94 o                         
  -5   5  16        746.79        827.49        25.52 o                         
  -3   5  16        225.58        271.76        18.93 o                         
  -1   5  16        163.10        176.20        12.34 o                         
   1   5  16        109.54         87.83         9.58 o                         
   3   5  16         32.83         35.66         6.22 o                         
   5   5  16          9.04          6.71         4.33 o                         
   7   5  16        986.05       1039.18        33.85 o                         
   9   5  16        545.35        623.47        29.71 o                         
  -6   6  16         36.65         19.66         9.40 o                         
  -4   6  16          3.64          0.52         4.69 o                         
  -2   6  16        362.88        351.66        19.93 o                         
   0   6  16        156.56        215.07        16.61 o                         
   2   6  16        122.81         95.87        13.72 o                         
   4   6  16         12.26          8.38         4.28 o                         
   6   6  16         40.60         35.29         8.02 o                         
  -3   7  16        139.73         92.53        37.67 o                         
  -1   7  16        103.84         99.19         9.75 o                         
   1   7  16        262.67        309.90        16.35 o                         
   3   7  16         41.01         43.19         9.09 o                         
 -12   1  17         32.07         31.44         6.30 o                         
 -10   1  17        316.36        287.43        13.53 o                         
  -8   1  17        951.52        790.59        20.95 o                         
  -6   1  17          0.19         -2.12         4.35 o                         
  -4   1  17         14.52         17.22         4.12 o                         
  -2   1  17       1318.55       1316.53        21.83 o                         
   0   1  17        323.46        324.13        10.91 o                         
   2   1  17        121.86        111.93         6.69 o                         
   4   1  17         31.00         48.34         5.43 o                         
   6   1  17        393.80        394.87        14.53 o                         
   8   1  17          0.06          2.81         3.94 o                         
  10   1  17         74.91         73.55         6.14 o                         
 -11   2  17         35.69         45.50         8.07 o                         
  -9   2  17        175.43        157.83         9.27 o                         
  -7   2  17          5.05          2.15         4.28 o                         
  -5   2  17        124.60        133.03         7.67 o                         
  -3   2  17       5334.98       5646.84        47.52 o                         
  -1   2  17        573.80        634.92        14.16 o                         
   1   2  17       1885.30       1943.90        28.15 o                         
   3   2  17         14.82         14.80         3.56 o                         
   5   2  17        201.82        214.51        10.88 o                         
   7   2  17        233.30        238.70        11.23 o                         
   9   2  17        139.05        118.62         7.35 o                         
  11   2  17          8.71          4.25         3.06 o                         
 -10   3  17         18.78         16.09        11.53 o                         
  -8   3  17        114.37         98.43         7.27 o                         
  -6   3  17        104.34        102.98         6.92 o                         
  -4   3  17        161.99        168.31         7.84 o                         
  -2   3  17        951.19        984.31        18.27 o                         
   0   3  17          7.14          5.33         3.15 o                         
   2   3  17         42.67         33.13         4.50 o                         
   4   3  17        254.06        255.09        10.26 o                         
   6   3  17         13.78         11.10         3.57 o                         
   8   3  17        354.92        297.26        24.96 o                         
  10   3  17        993.20        854.44        27.71 o                         
  -9   4  17          7.26          5.10         3.38 o                         
  -7   4  17          6.23          2.59         3.64 o                         
  -5   4  17        244.17        253.42        12.84 o                         
  -3   4  17          6.45         11.70         6.08 o                         
  -1   4  17          7.95          9.67         4.44 o                         
   1   4  17        110.95        103.86         8.94 o                         
   3   4  17        693.76        697.41        20.96 o                         
   5   4  17          3.51         -0.43         4.14 o                         
   7   4  17         18.90         20.82         5.24 o                         
   9   4  17         14.87         30.32         5.52 o                         
  -8   5  17        189.47        130.55        28.40 o                         
  -6   5  17          3.86          4.62         4.28 o                         
  -4   5  17        472.06        488.74        23.06 o                         
  -2   5  17        213.85        250.76        17.90 o                         
   0   5  17         39.18         37.33         6.88 o                         
   2   5  17        189.23        186.71        12.46 o                         
   4   5  17        248.76        246.20        12.01 o                         
   6   5  17        271.14        300.05        14.64 o                         
   8   5  17         16.45         15.79         4.19 o                         
  -5   6  17        171.95        114.06        39.55 o                         
  -3   6  17        133.06        154.84        12.63 o                         
  -1   6  17         26.97         20.07         6.60 o                         
   1   6  17        212.10        210.03        15.43 o                         
   3   6  17        255.44        263.07        16.20 o                         
   5   6  17         47.89         42.37        16.30 o                         
   0   7  17         98.94         69.96        10.91 o                         
 -12   0  18         91.10         69.96        11.16 o                         
 -10   0  18         35.31         52.31         9.42 o                         
  -8   0  18        108.93         96.94        10.52 o                         
  -6   0  18         22.92         13.83         6.91 o                         
  -4   0  18       1089.40       1140.41        27.89 o                         
  -2   0  18       7776.91       8248.98       109.21 o                         
   0   0  18       1188.49       1148.33        41.87 o                         
   2   0  18        131.75        128.37        11.06 o                         
   4   0  18         24.29         22.68         5.98 o                         
   6   0  18        309.64        286.15        15.50 o                         
   8   0  18        486.99        502.29        53.03 o                         
  10   0  18        309.68        348.40        23.13 o                         
 -11   1  18        135.95        157.16        16.17 o                         
  -9   1  18         78.01         69.06         6.81 o                         
  -7   1  18       1296.83       1304.31        24.41 o                         
  -5   1  18         13.05          6.93         3.96 o                         
  -3   1  18         50.25         50.91         5.08 o                         
  -1   1  18       1587.36       1555.13        39.41 o                         
   1   1  18          4.43         -0.14         3.88 o                         
   3   1  18        754.97        742.22        17.76 o                         
   5   1  18         69.26         59.82         5.94 o                         
   7   1  18         37.30         44.01         5.83 o                         
   9   1  18         48.06         43.99         5.87 o                         
  11   1  18        176.65        187.52         9.62 o                         
 -10   2  18         30.24         44.98         4.99 o                         
  -8   2  18        148.65        140.35         8.81 o                         
  -6   2  18        194.76        188.63        10.36 o                         
  -4   2  18        898.96        935.48        18.62 o                         
  -2   2  18       5062.00       5362.49        79.32 o                         
   0   2  18        850.38        933.86        20.12 o                         
   2   2  18          1.18         -3.55         3.66 o                         
   4   2  18        218.05        214.00        10.80 o                         
   6   2  18          0.08         -2.33         4.01 o                         
   8   2  18         97.82         86.30         6.43 o                         
  10   2  18         34.48         25.65         3.80 o                         
  -9   3  18         56.22         36.17         6.65 o                         
  -7   3  18        105.63         99.00         7.33 o                         
  -5   3  18         33.36         28.47         4.97 o                         
  -3   3  18          5.79          6.91         3.66 o                         
  -1   3  18        446.74        443.83        12.27 o                         
   1   3  18        479.52        491.97        14.05 o                         
   3   3  18         30.66         28.17         4.23 o                         
   5   3  18          0.88          1.88         3.38 o                         
   7   3  18         16.22         13.28         4.40 o                         
   9   3  18        342.72        335.90        16.48 o                         
  -8   4  18        271.38        269.25        17.11 o                         
  -6   4  18         18.05         12.13         4.06 o                         
  -4   4  18        379.89        414.17        22.59 o                         
  -2   4  18        437.21        455.56        16.42 o                         
   0   4  18          0.30          5.25         4.92 o                         
   2   4  18         14.18         31.11         5.82 o                         
   4   4  18        498.24        512.81        16.97 o                         
   6   4  18         36.93         40.87         8.22 o                         
   8   4  18         49.01         50.08         7.02 o                         
  -7   5  18         48.71         19.31         5.52 o                         
  -5   5  18       1334.96       1239.98        96.03 o                         
  -3   5  18         13.56         12.73         5.93 o                         
  -1   5  18        319.87        307.42        18.83 o                         
   1   5  18         14.69          7.67         4.85 o                         
   3   5  18         70.04         68.39         7.66 o                         
   5   5  18         65.85         66.05         6.97 o                         
   7   5  18         21.46         29.46         8.53 o                         
  -4   6  18          0.11         -6.37        10.78 o                         
  -2   6  18         10.31          0.95         4.79 o                         
   0   6  18        454.50        460.10        20.34 o                         
   2   6  18        408.60        495.78        28.15 o                         
   4   6  18         19.21         12.79         7.65 o                         
 -10   1  19          1.82         -3.65         3.65 o                         
  -8   1  19         29.03         26.25         4.96 o                         
  -6   1  19          0.00         -0.87         4.05 o                         
  -4   1  19        811.02        879.27        18.22 o                         
  -2   1  19        312.36        318.34        11.46 o                         
   0   1  19        469.10        452.57        13.15 o                         
   2   1  19        176.91        159.69         7.87 o                         
   4   1  19        396.78        385.54        12.79 o                         
   6   1  19         27.59         25.21         4.73 o                         
   8   1  19        182.91        186.38         8.92 o                         
  10   1  19          5.32          5.86         4.00 o                         
  -9   2  19         43.88         37.77         4.72 o                         
  -7   2  19         63.93         54.47         6.08 o                         
  -5   2  19         17.63         21.46         4.95 o                         
  -3   2  19        690.19        748.99        18.01 o                         
  -1   2  19        652.53        685.95        15.72 o                         
   1   2  19         33.68         37.11         5.06 o                         
   3   2  19         17.74         15.08         3.29 o                         
   5   2  19        904.39        914.06        20.76 o                         
   7   2  19         33.91         46.61         5.05 o                         
   9   2  19         62.83         55.81         6.64 o                         
  -8   3  19          2.37          3.20         3.45 o                         
  -6   3  19         63.58         53.76         5.73 o                         
  -4   3  19        220.50        225.48        10.55 o                         
  -2   3  19        123.11        125.36         8.15 o                         
   0   3  19          3.00         -1.50         3.58 o                         
   2   3  19          2.19          7.42         3.69 o                         
   4   3  19        233.33        260.25        16.11 o                         
   6   3  19          5.15          3.20         3.10 o                         
   8   3  19          3.22         10.26         3.25 o                         
  -7   4  19         46.64         41.13         7.10 o                         
  -5   4  19        143.61        167.92        14.68 o                         
  -3   4  19         23.56         19.40         4.69 o                         
  -1   4  19          9.78         10.62         4.77 o                         
   1   4  19         46.40         45.55         6.02 o                         
   3   4  19        119.39         92.57         8.81 o                         
   5   4  19         25.63         11.17         5.79 o                         
   7   4  19          0.51         -2.09         6.08 o                         
  -6   5  19         94.03         43.75         9.40 o                         
  -4   5  19          0.87         -7.02         8.40 o                         
  -2   5  19        152.55        162.82        12.86 o                         
   0   5  19        590.43        587.26        64.94 o                         
   2   5  19        140.43        129.25        14.51 o                         
   4   5  19         11.59          5.15         4.64 o                         
  -1   6  19        483.73        437.73        34.66 o                         
   1   6  19          0.96          0.25         5.01 o                         
 -10   0  20         57.10         48.03         7.31 o                         
  -8   0  20        364.49        385.93        20.92 o                         
  -6   0  20         16.64         10.31         5.61 o                         
  -4   0  20        286.51        310.74        16.63 o                         
  -2   0  20        646.82        711.36        25.60 o                         
   0   0  20        809.86        874.45        27.79 o                         
   2   0  20         31.42         28.45         6.25 o                         
   4   0  20        295.87        323.00        16.36 o                         
   6   0  20        174.49        173.16        11.53 o                         
   8   0  20        220.43        199.37        14.00 o                         
  -9   1  20         89.46         69.81         6.48 o                         
  -7   1  20         26.78         21.50         4.41 o                         
  -5   1  20         32.07         31.43         4.70 o                         
  -3   1  20         59.26         60.28         5.93 o                         
  -1   1  20        861.80        936.45        20.38 o                         
   1   1  20       1171.77       1288.53        23.06 o                         
   3   1  20        374.78        364.34        12.26 o                         
   5   1  20         31.86         22.94         3.78 o                         
   7   1  20         29.88         23.66         3.98 o                         
   9   1  20          1.60          0.02         5.05 o                         
  -8   2  20          9.94          9.41         3.36 o                         
  -6   2  20          2.73          0.68         3.46 o                         
  -4   2  20        854.48        926.64        21.05 o                         
  -2   2  20        115.89        128.97         8.60 o                         
   0   2  20         28.77         34.50         5.12 o                         
   2   2  20          5.17          1.50         3.57 o                         
   4   2  20         72.05         48.57         5.30 o                         
   6   2  20        324.17        340.49        13.22 o                         
   8   2  20          0.12         -1.07         2.53 o                         
  -9   3  20         28.04         26.58         7.90 o                         
  -7   3  20         93.66         84.81        10.98 o                         
  -5   3  20        213.96        219.43        14.39 o                         
  -3   3  20         44.71         41.25         5.13 o                         
  -1   3  20        415.67        422.54        13.65 o                         
   1   3  20          0.98          0.04         3.46 o                         
   3   3  20        130.03        124.85         7.51 o                         
   5   3  20          1.43          3.61         2.93 o                         
   7   3  20         25.99         25.85        11.22 o                         
  -6   4  20        185.91        203.79        14.12 o                         
  -4   4  20         35.39         42.26         8.42 o                         
  -2   4  20        134.14        107.20        37.67 o                         
   0   4  20        318.33        334.71        18.92 o                         
   2   4  20         71.56         64.54         7.22 o                         
   4   4  20        104.26         85.14        10.15 o                         
   6   4  20         14.31         10.84         4.71 o                         
  -3   5  20          5.88          6.14         6.77 o                         
  -1   5  20        522.70        448.87       166.37 o                         
   1   5  20         78.94         63.55        10.78 o                         
   3   5  20         91.17         81.61         8.11 o                         
  -8   1  21         48.45         46.84         5.01 o                         
  -6   1  21          0.09          3.19         3.37 o                         
  -4   1  21        115.27        126.69         8.41 o                         
  -2   1  21        228.42        234.15        11.25 o                         
   0   1  21       5269.12       5785.40        69.52 o                         
   2   1  21        160.40        136.30         8.54 o                         
   4   1  21         43.58         53.75         5.09 o                         
   6   1  21         78.02         79.42         7.01 o                         
   8   1  21        148.38        132.16         8.44 o                         
  -7   2  21         73.24         82.31         6.13 o                         
  -5   2  21        366.06        386.33        14.76 o                         
  -3   2  21         21.10         23.61         4.58 o                         
  -1   2  21         14.68         18.72         4.88 o                         
   1   2  21       1241.85       1359.35        24.35 o                         
   3   2  21        446.98        482.92        16.18 o                         
   5   2  21        116.87         89.04         7.07 o                         
   7   2  21         38.02         32.47         4.05 o                         
  -6   3  21        278.79        287.65        17.17 o                         
  -4   3  21        152.99        158.55        10.78 o                         
  -2   3  21        162.35        156.43         8.22 o                         
   0   3  21          8.47          6.32         3.82 o                         
   2   3  21        134.31        116.90         6.88 o                         
   4   3  21        175.38        156.35        14.92 o                         
   6   3  21         42.20         28.70         5.97 o                         
  -5   4  21         32.58         34.35         9.53 o                         
  -3   4  21         85.05         94.53        14.54 o                         
  -1   4  21          3.58         -0.65         4.33 o                         
   1   4  21        422.13        416.22        50.40 o                         
   3   4  21          5.47         16.80         8.65 o                         
   5   4  21        121.95        122.61        14.04 o                         
  -2   5  21        236.89        243.60        19.43 o                         
   0   5  21          7.38         15.67         6.39 o                         
  -8   0  22        112.52         96.66         9.24 o                         
  -6   0  22          0.20          2.85         4.10 o                         
  -4   0  22        357.34        444.32        22.89 o                         
  -2   0  22         70.29         69.79         9.84 o                         
   0   0  22        712.37        764.93        30.16 o                         
   2   0  22         15.06         14.87         6.66 o                         
   4   0  22          2.45          4.86         4.26 o                         
   6   0  22       1287.39       1085.02       273.56 o                         
  -7   1  22         76.09         73.63         5.50 o                         
  -5   1  22        154.04        149.40         9.21 o                         
  -3   1  22         10.57          8.45         4.06 o                         
  -1   1  22       1668.32       1783.04        38.05 o                         
   1   1  22         17.59         19.72         4.89 o                         
   3   1  22          3.79          5.85         3.33 o                         
   5   1  22          3.72          5.95         3.40 o                         
   7   1  22        341.94        316.21        15.80 o                         
  -6   2  22        250.61        247.76        10.67 o                         
  -4   2  22        196.68        182.12         9.72 o                         
  -2   2  22        436.85        467.58        15.63 o                         
   0   2  22       1394.70       1564.53        27.88 o                         
   2   2  22        300.74        312.68        16.39 o                         
   4   2  22        125.64        105.54         9.75 o                         
   6   2  22         46.30         36.66         7.21 o                         
  -5   3  22         18.16         13.18         5.09 o                         
  -3   3  22         81.49         55.12        35.54 o                         
  -1   3  22        133.69        126.06         9.56 o                         
   1   3  22        518.14        521.07        32.16 o                         
   3   3  22        274.66        267.07        23.57 o                         
   5   3  22          1.68          1.12         3.77 o                         
  -4   4  22        137.44        127.13        15.17 o                         
  -2   4  22         66.04         69.83        12.04 o                         
   0   4  22        238.21        201.64        95.97 o                         
   2   4  22        239.73        196.08        17.43 o                         
  -6   1  23          0.12         10.01         7.13 o                         
  -4   1  23         38.96         45.86         6.28 o                         
  -2   1  23         71.83         66.34         8.22 o                         
   0   1  23         42.18         41.08         5.24 o                         
   2   1  23         47.37         41.06         5.65 o                         
   4   1  23          0.06         -3.09         3.09 o                         
  -5   2  23         10.84         17.61         4.21 o                         
  -3   2  23          0.78          5.90         3.64 o                         
  -1   2  23         51.07         43.96         5.15 o                         
   1   2  23        254.04        249.09        12.15 o                         
   3   2  23          0.93         -2.88         2.88 o                         
  -4   3  23         71.89         64.69        11.16 o                         
  -2   3  23          1.56         -5.14         6.02 o                         
   0   3  23         55.34         36.53         7.15 o                         
   2   3  23        139.50        155.96        16.80 o                         
  -4   0  24        355.74        473.27        27.21 o                         
  -2   0  24         21.78         22.07         8.40 o                         
   0   0  24        191.33        199.34        18.55 o                         
   2   0  24       1106.62       1240.04        43.75 o                         
  -3   1  24          7.55         10.21         3.60 o                         
  -1   1  24         62.44         52.59         6.61 o                         
   1   1  24          4.02          4.93         3.35 o                         
   3   1  24        526.78        595.46        24.39 o                         
   0   2  24         24.41         21.69         8.27 o                         
   2   2  24          8.13         23.07         7.15 o                         
                                                                                
